# Supplementary material for: Elucidation of the bacterial communities associated with the harmful microalgaeAlexandrium tamarenseandCochlodinium polykrikoidesusing nanopore sequencing
Source: Sci Rep. 2018 Mar 28;8:5323. doi: 10.1038/s41598-018-23634-6 (PMC5871755; doi:10.1038/s41598-018-23634-6)
Supplement: Supplementary file 2 — Dataset 1 [file 41598_2018_23634_MOESM2_ESM.xlsx]

## Sheet: Supplementary Dataset S1
Supplementary Dataset S1. Illumina count table of bacterial taxonomies associated with A. tamarense and C. polykrikoides
#Taxonomy ID (QIIME SILVA128 version)	A. tamarense		C. polykrikoides		Taxonomy
	Illumina rep1	Illumina rep2	Illumina rep1	Illumina rep2
FJ467624.1.1422	2941	15040	2089	1511	Bacteria;Proteobacteria;Alphaproteobacteria;Rhodobacterales;Rhodobacteraceae;Marivita;Marivita byunsanensis
EU303272.1.1356	0	0	24	19	Bacteria;Proteobacteria;Alphaproteobacteria;Rhizobiales;Methylobacteriaceae;Methylobacterium;Methylobacterium sp. RIB1-11
EF551870.1.1205	0	0	1	1	Bacteria;Proteobacteria;Gammaproteobacteria;Enterobacteriales;Enterobacteriaceae;Enterobacter;uncultured bacterium
FJ374173.1.1423	0	0	4	2	Bacteria;Proteobacteria;Alphaproteobacteria;Rhodobacterales;Rhodobacteraceae;Pseudoruegeria;Pseudoruegeria lutimaris
KF460398.1.1496	1	1	221	202	Bacteria;Proteobacteria;Gammaproteobacteria;Thiotrichales;Piscirickettsiaceae;Methylophaga;bacterium enrichment culture clone 11(2013)
DQ815989.1.1433	0	0	3	2	Bacteria;Actinobacteria;Actinobacteria;Micrococcales;Cellulomonadaceae;Cellulomonas;uncultured bacterium
EF471460.1.1489	0	0	546	403	Bacteria;Proteobacteria;Gammaproteobacteria;Cellvibrionales;Halieaceae;OM60(NOR5) clade;uncultured gamma proteobacterium
KF771521.1.1452	30	157	247	178	Bacteria;Proteobacteria;Alphaproteobacteria;4-Org1-14;uncultured bacterium
FJ516786.1.1432	1	1	1	3	Bacteria;Proteobacteria;Alphaproteobacteria;Rhodobacterales;Rhodobacteraceae;Roseicyclus;uncultured Rhodobacteraceae bacterium
JX530845.1.1440	0	0	2	2	Bacteria;Proteobacteria;Gammaproteobacteria;Thiotrichales;Piscirickettsiaceae;uncultured;uncultured Piscirickettsiaceae bacterium
DQ822533.1.1437	138	910	279	248	Bacteria;Proteobacteria;Gammaproteobacteria;Alteromonadales;Alteromonadaceae;Alteromonas;bacterium QM65
JQ194906.1.1355	0	0	3	5	Bacteria;Proteobacteria;Gammaproteobacteria;KI89A clade;uncultured bacterium
HM263044.1.1355	1	32	3	3	Bacteria;Proteobacteria;Gammaproteobacteria;Pseudomonadales;Moraxellaceae;Enhydrobacter;uncultured bacterium
EU592327.1.1406	0	0	132	119	Bacteria;Bacteroidetes;Flavobacteriia;Flavobacteriales;Flavobacteriaceae;Tenacibaculum;uncultured bacterium
EF574718.1.1497	3	26	8	9	Bacteria;Proteobacteria;Gammaproteobacteria;Alteromonadales;Alteromonadaceae;Alteromonas;uncultured bacterium
EU420060.1.1447	5	9	11	10	Bacteria;Proteobacteria;Gammaproteobacteria;Alteromonadales;Alteromonadaceae;Alteromonas;Pseudoalteromonas sp. c7
JN428391.1.1322	0	4	7	6	Bacteria;Proteobacteria;Alphaproteobacteria;Rhodobacterales;Rhodobacteraceae;Shimia;uncultured organism
HM022741.1.1252	0	0	6	0	Bacteria;Proteobacteria;Alphaproteobacteria;Rhodobacterales;Rhodobacteraceae;Rhodobacteraceae bacterium MB-G7
FR685417.1.1497	0	0	9	8	Bacteria;Proteobacteria;Gammaproteobacteria;Cellvibrionales;Halieaceae;OM60(NOR5) clade;uncultured marine bacterium
HG315623.1.1402	0	0	11	8	Bacteria;Actinobacteria;Actinobacteria;Micrococcales;Dermacoccaceae;Dermacoccus;Dermacoccus profundi
HG780364.1.1252	2	6	14	5	Bacteria;Proteobacteria;Alphaproteobacteria;Rhodobacterales;Rhodobacteraceae;Oceanicola;Pseudooceanicola marinus
EU603447.1.1430	3	10	66	30	Bacteria;Proteobacteria;Alphaproteobacteria;Rhodobacterales;Rhodobacteraceae;Roseovarius;Roseovarius sp. PTG4-4
JQ194860.1.1362	0	0	68	50	Bacteria;Proteobacteria;Gammaproteobacteria;Oceanospirillales;Litoricolaceae;Litoricola;uncultured bacterium
JN470274.1.1270	0	15	10	6	Bacteria;Proteobacteria;Alphaproteobacteria;Rhodobacterales;Rhodobacteraceae;Roseovarius;uncultured organism
EU536499.1.1344	0	4	2	1	Bacteria;Proteobacteria;Alphaproteobacteria;Rhizobiales;Methylobacteriaceae;Methylobacterium;uncultured bacterium
FJ671437.1.1376	0	0	2	4	Bacteria;Actinobacteria;Actinobacteria;Corynebacteriales;Dietziaceae;Dietzia;uncultured bacterium
EF471659.1.1423	5	80	14	7	Bacteria;Proteobacteria;Alphaproteobacteria;Rhodobacterales;Rhodobacteraceae;Tateyamaria;uncultured alpha proteobacterium
JQ256801.1.1425	2	8	12	5	Bacteria;Proteobacteria;Alphaproteobacteria;Rhodobacterales;Rhodobacteraceae;Donghicola;uncultured bacterium
FR714344.1.1330	0	0	590	449	Bacteria;Planctomycetes;Planctomycetacia;Planctomycetales;Planctomycetaceae;Blastopirellula;uncultured planctomycete
KM502319.1.1418	45	296	10	17	Bacteria;Bacteroidetes;Flavobacteriia;Flavobacteriales;Flavobacteriaceae;Kordia;Kordia sp. NBRC 110215
DQ860051.1.1516	0	0	2	2	Bacteria;Firmicutes;Bacilli;Lactobacillales;Leuconostocaceae;Leuconostoc;uncultured bacterium
EF102859.1.1307	7	50	16	12	Bacteria;Actinobacteria;Actinobacteria;Corynebacteriales;Nocardiaceae;Rhodococcus;Rhodococcus erythropolis
DQ990045.1.1494	0	0	2	1	Bacteria;Proteobacteria;Gammaproteobacteria;Aeromonadales;Aeromonadaceae;Aeromonas;bacterium 8-gw2-9
JN429900.1.1422	0	0	1	2	Bacteria;Verrucomicrobia;Opitutae;Puniceicoccales;Puniceicoccaceae;uncultured;uncultured organism
JN428763.1.1344	169	831	1	2	Bacteria;Proteobacteria;Alphaproteobacteria;Rhodobacterales;Rhodobacteraceae;Roseobacter clade CHAB-I-5 lineage;uncultured organism
KF786846.1.1388	0	0	142	120	Bacteria;Bacteroidetes;Flavobacteriia;Flavobacteriales;Flavobacteriaceae;Tenacibaculum;uncultured Flavobacteriales bacterium
AC255088.78202.79671	0	0	14	10	Bacteria;Cyanobacteria;Chloroplast;Helianthus annuus (common sunflower)
DQ289901.1.1318	0	0	13	8	Bacteria;Proteobacteria;Alphaproteobacteria;Rhodobacterales;Rhodobacteraceae;Oceanicola;uncultured alpha proteobacterium
JQ732132.1.1371	1	11	7	8	Bacteria;Proteobacteria;Alphaproteobacteria;Rhodobacterales;Rhodobacteraceae;Sagittula;uncultured bacterium
JX526708.1.1438	35	148	73550	65582	Bacteria;Proteobacteria;Gammaproteobacteria;Thiotrichales;Piscirickettsiaceae;Methylophaga;uncultured Methylophaga sp.
FJ203194.1.1441	0	0	120	99	Bacteria;Bacteroidetes;Cytophagia;Cytophagales;Flammeovirgaceae;Ekhidna;uncultured bacterium
EU246244.1.1424	182	914	29	20	Bacteria;Proteobacteria;Alphaproteobacteria;Rhodobacterales;Rhodobacteraceae;Citreimonas;uncultured organism
EF601824.1.1475	0	0	11	5	Bacteria;Proteobacteria;Gammaproteobacteria;Pseudomonadales;Moraxellaceae;Acinetobacter;Acinetobacter sp. NX2
DQ834359.1.1429	2	6	2	2	Bacteria;Proteobacteria;Gammaproteobacteria;Pseudomonadales;Moraxellaceae;Acinetobacter;Acinetobacter sp. FLL8
KM820542.1.1506	0	0	5	7	Bacteria;Proteobacteria;Betaproteobacteria;Burkholderiales;Burkholderiaceae;Limnobacter;uncultured bacterium
EF682984.1.1455	0	0	210	190	Bacteria;Proteobacteria;Alphaproteobacteria;Rhizobiales;Methylobacteriaceae;Methylobacterium;uncultured proteobacterium
JX170288.1.1329	0	0	57	43	Bacteria;Proteobacteria;Alphaproteobacteria;Rickettsiales;EF100-94H03;uncultured bacterium
FN822076.1.1363	0	0	83	73	Bacteria;Planctomycetes;Planctomycetacia;Planctomycetales;Planctomycetaceae;Planctomyces;uncultured planctomycete
KJ754647.1.1310	0	0	10	3	Bacteria;Proteobacteria;Alphaproteobacteria;Rhodobacterales;Rhodobacteraceae;Mameliella;uncultured bacterium
EF137376.1.1409	0	0	153	110	Bacteria;Proteobacteria;Alphaproteobacteria;Rhodobacterales;Rhodobacteraceae;Pseudophaeobacter;uncultured alpha proteobacterium
JF417973.1.1295	33	189	3	2	Bacteria;Proteobacteria;Alphaproteobacteria;Rhodobacterales;Rhodobacteraceae;Roseovarius;Roseovarius sp. IOB-7
EF019669.1.1293	0	0	1	3	Bacteria;Proteobacteria;Alphaproteobacteria;Sphingomonadales;Sphingomonadaceae;Sphingomonas;uncultured Sphingomonadaceae bacterium
KJ590032.1.1425	0	0	14	9	Bacteria;Proteobacteria;Alphaproteobacteria;ss1-B-07-44;uncultured alpha proteobacterium
EU236361.1.1321	0	0	12	3	Bacteria;Proteobacteria;Alphaproteobacteria;Rhizobiales;Phyllobacteriaceae;Pseudahrensia;uncultured bacterium
AM410682.1.1488	0	0	4	1	Bacteria;Actinobacteria;Actinobacteria;Micrococcales;Microbacteriaceae;Leifsonia;Leifsonia poae
KC593287.1.1311	0	0	50	22	Bacteria;Verrucomicrobia;Opitutae;Puniceicoccales;Puniceicoccaceae;Coraliomargarita;Coraliomargarita sp. IMCC15062
DQ839132.1.1375	0	0	1	8	Bacteria;Proteobacteria;Alphaproteobacteria;Rhizobiales;Rhizobiaceae;Rhizobium;Rhizobium sp. BICC 651R
JQ732028.1.1462	0	0	14	7	Bacteria;Proteobacteria;Gammaproteobacteria;Salinisphaerales;Salinisphaeraceae;Oceanococcus;uncultured bacterium
CP001998.1561363.1562904	0	0	145	133	Bacteria;Verrucomicrobia;Opitutae;Puniceicoccales;Puniceicoccaceae;Coraliomargarita;Coraliomargarita akajimensis DSM 45221
DQ665838.1.1292	0	0	465	303	Bacteria;Proteobacteria;Alphaproteobacteria;Rhodospirillales;Rhodospirillaceae;Nisaea;Nisaea denitrificans
EU440995.1.1506	1391	7964	54558	46878	Bacteria;Proteobacteria;Gammaproteobacteria;Alteromonadales;Alteromonadaceae;Marinobacter;Marinobacter flavimaris
FN376425.1.1452	138	998	8	8	Bacteria;Proteobacteria;Alphaproteobacteria;Rhodobacterales;Rhodobacteraceae;Roseovarius;Roseovarius sp. AMV6
CP011112.1869344.1870874	0	0	1	2	Bacteria;Actinobacteria;Actinobacteria;Micrococcales;Dermacoccaceae;Luteipulveratus;Luteipulveratus mongoliensis
EF433546.1.1406	1	6	5	1	Bacteria;Actinobacteria;Actinobacteria;Corynebacteriales;Corynebacteriaceae;Corynebacterium;Corynebacterium sp. WW3
FQ659086.1.1350	0	0	3	2	Bacteria;Proteobacteria;Betaproteobacteria;Burkholderiales;Comamonadaceae;Comamonas;uncultured soil bacterium
EU159478.1.1404	0	4	36	19	Bacteria;Proteobacteria;Alphaproteobacteria;Rhodobacterales;Rhodobacteraceae;Antarctobacter;uncultured Antarctobacter sp.
FJ167442.1.1444	0	0	17	8	Bacteria;Proteobacteria;Alphaproteobacteria;Rhizobiales;Phyllobacteriaceae;Aminobacter;uncultured bacterium
FJ203648.1.1389	0	0	2	1	Bacteria;Proteobacteria;Alphaproteobacteria;Rhodobacterales;Rhodobacteraceae;Nautella;uncultured bacterium
HM116854.1.1427	0	0	9	6	Bacteria;Proteobacteria;Alphaproteobacteria;Rhodobacterales;Rhodobacteraceae;Sedimentitalea;uncultured Sulfitobacter sp.
FN582316.1.1376	0	0	3	2	Bacteria;Proteobacteria;Alphaproteobacteria;Rhodobacterales;Rhodobacteraceae;Phaeobacter;uncultured Phaeobacter sp.
EF211829.1.1357	145	625	48380	29233	Bacteria;Proteobacteria;Alphaproteobacteria;Rhodobacterales;Rhodobacteraceae;Ponticoccus;Ponticoccus litoralis
JQ195597.1.1354	0	0	2073	1949	Bacteria;Proteobacteria;Gammaproteobacteria;Cellvibrionales;Halieaceae;Luminiphilus;uncultured bacterium
FJ624429.1.1513	15	81	328	302	Bacteria;Proteobacteria;Gammaproteobacteria;Thiotrichales;Piscirickettsiaceae;Methylophaga;uncultured bacterium
KJ754664.1.1396	0	0	198	138	Bacteria;Bacteroidetes;Cytophagia;Cytophagales;Flammeovirgaceae;Marinoscillum;uncultured bacterium
EU010139.1.1480	0	0	8	5	Bacteria;Proteobacteria;Gammaproteobacteria;Cellvibrionales;Halieaceae;Luminiphilus;uncultured marine bacterium
DQ806382.1.1404	1	3	29	34	Bacteria;Proteobacteria;Gammaproteobacteria;Enterobacteriales;Enterobacteriaceae;Escherichia-Shigella;uncultured bacterium
EU070404.1.1347	31	182	41380	25769	Bacteria;Proteobacteria;Alphaproteobacteria;Rhodobacterales;Rhodobacteraceae;Rhodobacteraceae bacterium B62Ydz-zz
EF632662.1.1477	44600	252587	72	52	Bacteria;Proteobacteria;Alphaproteobacteria;Rhodobacterales;Rhodobacteraceae;Roseovarius;uncultured bacterium
JX525449.1.1446	0	0	30	28	Bacteria;Proteobacteria;Gammaproteobacteria;Xanthomonadales;Solimonadaceae;Polycyclovorans;uncultured Solimonas sp.
EF683025.1.1500	0	0	2	2	Bacteria;Actinobacteria;Actinobacteria;Propionibacteriales;Propionibacteriaceae;Propionibacterium;uncultured actinobacterium
ARTV01000021.4040.5585	0	0	1990	1621	Bacteria;Verrucomicrobia;OPB35 soil group;Verrucomicrobia bacterium SCGC AAA164-E04
DQ821577.1.1455	0	0	1	2	Bacteria;Proteobacteria;Gammaproteobacteria;Xanthomonadales;Xanthomonadaceae;Stenotrophomonas;Stenotrophomonas sp. JNW12
FJ753401.1.1452	0	0	6	3	Bacteria;Proteobacteria;Gammaproteobacteria;Pseudomonadales;Moraxellaceae;Acinetobacter;Acinetobacter sp. TW
FJ716898.1.1456	0	0	4	7	Bacteria;Proteobacteria;Alphaproteobacteria;Rhodobacterales;Rhodobacteraceae;uncultured bacterium
EF199932.1.1419	0	0	37	48	Bacteria;Proteobacteria;Alphaproteobacteria;Rhodospirillales;Rhodospirillaceae;Thalassospira;bacterium X301
GU584782.1.1324	0	0	40	28	Bacteria;Proteobacteria;Alphaproteobacteria;Rhodobacterales;Rhodobacteraceae;Pseudohalocynthiibacter;uncultured bacterium
JN428415.1.1339	39	244	178	112	Bacteria;Proteobacteria;Alphaproteobacteria;Rhodobacterales;Rhodobacteraceae;uncultured;uncultured organism
KF102106.1.1348	0	0	1	3	Bacteria;Firmicutes;Clostridia;Clostridiales;Family XI;Anaerococcus;uncultured bacterium
EF061436.1.1445	1	2	2	1	Bacteria;Proteobacteria;Gammaproteobacteria;Alteromonadales;Alteromonadaceae;Alteromonas;Alteromonas sp. NJSX54
GQ004593.1.1365	0	0	3	11	Bacteria;Firmicutes;Bacilli;Lactobacillales;Carnobacteriaceae;Dolosigranulum;uncultured bacterium
CP008849.2744621.2746152	0	0	2	1	Bacteria;Proteobacteria;Gammaproteobacteria;Alteromonadales;Alteromonadaceae;Alteromonas;Alteromonas australica
AONG01000002.958.2299	2	10	572	383	Bacteria;Proteobacteria;Alphaproteobacteria;Rhodobacterales;Rhodobacteraceae;Wenxinia;Wenxinia marina DSM 24838
LUPL01000009.561.2058	1	1	23	11	Bacteria;Actinobacteria;Actinobacteria;Propionibacteriales;Nocardioidaceae;Nocardioides;Nocardioides sp. REDSEA-S34_B5
KC577450.1.1389	111	548	11	11	Bacteria;Proteobacteria;Alphaproteobacteria;Rhodobacterales;Rhodobacteraceae;Aestuariihabitans;Aestuariihabitans beolgyonensis
KC294901.1.1383	1	7	25	9	Bacteria;Proteobacteria;Alphaproteobacteria;Rhodobacterales;Rhodobacteraceae;Thalassobius;uncultured bacterium
KF545060.1.1426	5	40	440	402	Bacteria;Proteobacteria;ARKICE-90;uncultured Jannaschia sp.
FJ202844.1.1405	0	0	5	8	Bacteria;Proteobacteria;Alphaproteobacteria;Rhodobacterales;Rhodobacteraceae;Cribrihabitans;uncultured bacterium
LG045561.2.1411	0	0	1	1	Bacteria;Proteobacteria;Alphaproteobacteria;Rhizobiales;Methylobacteriaceae;Methylobacterium;unidentified
DQ917848.1.1423	1052	5056	330	223	Bacteria;Proteobacteria;Alphaproteobacteria;Rhodobacterales;Rhodobacteraceae;Leisingera;uncultured Roseobacter sp.
AB074621.1.1300	0	0	0	4	Bacteria;Actinobacteria;Actinobacteria;Propionibacteriales;Nocardioidaceae;Nocardioides;uncultured actinobacterium
JQ687112.1.1396	0	0	5	5	Bacteria;Proteobacteria;Alphaproteobacteria;Rhodobacterales;Rhodobacteraceae;uncultured;Jannaschia sp. KYW 514
KF077826.1.1308	0	0	2	1	Bacteria;Proteobacteria;Alphaproteobacteria;Rhodospirillales;Acetobacteraceae;Roseomonas;uncultured bacterium
L10936.1.1332	0	0	2	1	Bacteria;Proteobacteria;Gammaproteobacteria;Thiotrichales;Piscirickettsiaceae;uncultured;unidentified marine eubacterium
HQ340608.1.1390	0	0	10	3	Bacteria;Proteobacteria;Alphaproteobacteria;Rhodobacterales;Rhodobacteraceae;Tropicimonas;Tropicimonas aquimaris
EF660753.1.1481	0	0	284	283	Bacteria;Proteobacteria;Gammaproteobacteria;Alteromonadales;Alteromonadaceae;Marinobacter;Marinobacter kribbensis
EF572116.1.1502	1	7	268	242	Bacteria;Proteobacteria;Gammaproteobacteria;Oceanospirillales;Oceanospirillaceae;Pseudohongiella;uncultured bacterium
FJ169210.1.1307	17	83	559	343	Bacteria;Proteobacteria;Alphaproteobacteria;Rhizobiales;Phyllobacteriaceae;Hoeflea;uncultured bacterium
JN409035.1.1458	0	0	53	47	Bacteria;Proteobacteria;Gammaproteobacteria;Thiotrichales;Piscirickettsiaceae;Methylophaga;uncultured gamma proteobacterium
AB180384.1.1383	0	0	2	4	Bacteria;Proteobacteria;Alphaproteobacteria;Rhodobacterales;Rhodobacteraceae;Octadecabacter;Octadecabacter sp. No. 49
AB013442.1.1373	2	5	27049	16877	Bacteria;Proteobacteria;Alphaproteobacteria;Rhodobacterales;Rhodobacteraceae;alpha proteobacterium ISHR1
EU839359.1.1485	6	24	1	1	Bacteria;Proteobacteria;Alphaproteobacteria;Rhodobacterales;Rhodobacteraceae;Seohaeicola;Roseobacter sp. Bo10-20
AULQ01000006.521.2024	0	0	3135	2507	Bacteria;Bacteroidetes;Flavobacteriia;Flavobacteriales;Flavobacteriaceae;Mesoflavibacter;Mesoflavibacter zeaxanthinifaciens DSM 18436
DQ985046.1.1430	39	268	4033	2411	Bacteria;Proteobacteria;Alphaproteobacteria;Rhodobacterales;Rhodobacteraceae;Roseovarius;Roseobacter sp. JL985
HM308815.1.1364	0	0	3	3	Bacteria;Proteobacteria;Betaproteobacteria;Neisseriales;Neisseriaceae;Neisseria;uncultured bacterium
EU090721.1.1506	0	0	5	1	Bacteria;Bacteroidetes;Flavobacteriia;Flavobacteriales;Flavobacteriaceae;Maribacter;Maribacter aquivivus
FJ545591.1.1459	185	1197	1	1	Bacteria;Proteobacteria;Alphaproteobacteria;Rhodobacterales;Rhodobacteraceae;Ascidiaceihabitans;uncultured bacterium
FJ202515.1.1497	0	7	13716	11207	Bacteria;Verrucomicrobia;Opitutae;Puniceicoccales;Puniceicoccaceae;Coraliomargarita;uncultured bacterium
HM583348.1.1439	0	0	2269	1780	Bacteria;Bacteroidetes;Flavobacteriia;Flavobacteriales;Flavobacteriaceae;Muricauda;Muricauda sp. KB05
FJ196041.1.1431	0	0	2	1	Bacteria;Proteobacteria;Alphaproteobacteria;Rhodobacterales;Rhodobacteraceae;Sulfitobacter;Sulfitobacter sp. ZS5-32
DQ800414.1.1407	0	0	12	8	Bacteria;Firmicutes;Bacilli;Lactobacillales;Streptococcaceae;Streptococcus;uncultured bacterium
EF632663.1.1350	31	136	27	12	Bacteria;Proteobacteria;Alphaproteobacteria;Rhodobacterales;Rhodobacteraceae;Marivita;uncultured bacterium
AJ344143.1.1455	1	2	11	3	Bacteria;Actinobacteria;Actinobacteria;Micrococcales;Micrococcaceae;Citricoccus;Citricoccus muralis
EF062806.1.1501	0	0	5	2	Bacteria;Proteobacteria;Gammaproteobacteria;Pseudomonadales;Pseudomonadaceae;Pseudomonas;Pseudomonas sp. MY1416
EU246131.1.1428	1	24	7	5	Bacteria;Proteobacteria;Alphaproteobacteria;Rhodobacterales;Rhodobacteraceae;Tropicimonas;uncultured organism
DQ903994.1.1345	0	0	14	18	Bacteria;Planctomycetes;Planctomycetacia;Planctomycetales;Planctomycetaceae;Pirellula;uncultured planctomycete
EF511055.1.1477	0	0	5	0	Bacteria;Proteobacteria;Gammaproteobacteria;Pasteurellales;Pasteurellaceae;Haemophilus;uncultured bacterium
ABEF01051295.912.2211	0	0	40	34	Bacteria;Proteobacteria;Gammaproteobacteria;Cellvibrionales;Spongiibacteraceae;Litorivivens;marine metagenome
CP004372.5686.7151	0	0	2	1	Bacteria;Proteobacteria;Alphaproteobacteria;Rhodobacterales;Rhodobacteraceae;Roseibacterium;Roseibacterium elongatum DSM 19469
JX441580.1.1495	0	0	2	1	Bacteria;Proteobacteria;Betaproteobacteria;Burkholderiales;Comamonadaceae;Acidovorax;uncultured bacterium
EU160538.1.1331	0	0	8	4	Bacteria;Actinobacteria;Actinobacteria;Corynebacteriales;Corynebacteriaceae;Corynebacterium 1;uncultured Corynebacterium sp.
EU919781.1.1500	0	0	81	72	Bacteria;Proteobacteria;Gammaproteobacteria;Thiotrichales;Piscirickettsiaceae;uncultured;uncultured bacterium
EF157839.1.1504	0	0	190	170	Bacteria;Verrucomicrobia;Opitutae;Puniceicoccales;Puniceicoccaceae;Lentimonas;Lentimonas marisflavi
HQ326382.1.1456	16	124	3749	2994	Bacteria;Planctomycetes;Phycisphaerae;Phycisphaerales;Phycisphaeraceae;SM1A02;uncultured bacterium
JYGK01000001.47749.49292	0	0	3	1	Bacteria;Firmicutes;Bacilli;Lactobacillales;Streptococcaceae;Streptococcus;Streptococcus cristatus
JN119141.1.1383	12	102	8	8	Bacteria;Proteobacteria;Alphaproteobacteria;Rhodobacterales;Rhodobacteraceae;uncultured;uncultured marine bacterium
FJ202246.1.1405	2598	13060	1347	856	Bacteria;Proteobacteria;Alphaproteobacteria;Rhodobacterales;Rhodobacteraceae;uncultured;uncultured bacterium
JN003054.1.1257	4	21	403	335	Bacteria;Proteobacteria;Alphaproteobacteria;Caulobacterales;Hyphomonadaceae;uncultured;uncultured alpha proteobacterium
EF125460.1.1450	56	315	5098	2998	Bacteria;Proteobacteria;Alphaproteobacteria;Rhizobiales;Phyllobacteriaceae;Oricola;uncultured bacterium
FJ744994.1.1371	0	0	9	8	Bacteria;Proteobacteria;Gammaproteobacteria;Cellvibrionales;Halieaceae;Luminiphilus;uncultured gamma proteobacterium
JN430249.1.1240	0	0	5	3	Bacteria;Proteobacteria;Alphaproteobacteria;Rhodobacterales;Rhodobacteraceae;Mameliella;uncultured organism
EU826665.1.1497	0	0	2	1	Bacteria;Firmicutes;Bacilli;Lactobacillales;Streptococcaceae;Lactococcus;uncultured Streptococcus sp.
JX095815.1.1394	2180	13569	123	80	Bacteria;Proteobacteria;Betaproteobacteria;Burkholderiales;Burkholderiaceae;Ralstonia;uncultured bacterium
HQ241770.1.1292	0	0	9	6	Bacteria;Proteobacteria;Alphaproteobacteria;Caulobacterales;Hyphomonadaceae;uncultured;uncultured marine bacterium
KT180227.1.1373	2	9	34	14	Bacteria;Proteobacteria;Alphaproteobacteria;Rhodobacterales;Rhodobacteraceae;Maliponia;Maliponia aquimaris
HQ188592.1.1349	0	14	308	277	Bacteria;Actinobacteria;Actinobacteria;Propionibacteriales;Nocardioidaceae;Nocardioides;Erythrobacter sp. N44(2010)
AY258092.1.1388	39	278	5	3	Bacteria;Proteobacteria;Alphaproteobacteria;Rhodospirillales;Rhodospirillaceae;Thalassobaculum;bacterium DG949
AF423291.1.1411	1	52	54	56	Bacteria;Proteobacteria;Alphaproteobacteria;Sphingomonadales;Sphingomonadaceae;Sphingobium;uncultured soil bacterium
DQ837279.1.1426	0	0	1972	1658	Bacteria;Proteobacteria;Betaproteobacteria;Burkholderiales;Burkholderiaceae;Limnobacter;uncultured beta proteobacterium
DQ357736.1.1324	1	3	2	5	Bacteria;Proteobacteria;Alphaproteobacteria;Rhodobacterales;Rhodobacteraceae;Sulfitobacter;Sulfitobacter sp. G5-4b
KP182993.1.1420	0	0	7	7	Bacteria;Proteobacteria;Alphaproteobacteria;Rhodobacterales;Rhodobacteraceae;Thalassobius;uncultured Thalassobius sp.
KJ848565.1.1440	2	1	3	3	Bacteria;Proteobacteria;Betaproteobacteria;Burkholderiales;Oxalobacteraceae;Herbaspirillum;Herbaspirillum huttiense subsp. huttiense
FJ644587.1.1267	21	119	29	10	Bacteria;Proteobacteria;Alphaproteobacteria;Caulobacterales;Hyphomonadaceae;uncultured;uncultured bacterium
AF434185.1.1467	0	0	2	1	Bacteria;Actinobacteria;Actinobacteria;Micrococcales;Dermabacteraceae;Brachybacterium;Brachybacterium arcticum
FJ873354.1.1392	0	0	18	13	Bacteria;Bacteroidetes;Flavobacteriia;Flavobacteriales;Flavobacteriaceae;Muricauda;uncultured bacterium
GU941008.1.1333	0	0	9	4	Bacteria;Proteobacteria;Alphaproteobacteria;Rhodobacterales;Rhodobacteraceae;Oceanobacterium;uncultured bacterium
KF460399.1.1345	0	0	2	1	Bacteria;Proteobacteria;Alphaproteobacteria;Rhodobacterales;Rhodobacteraceae;uncultured;bacterium enrichment culture clone 12(2013)
EU627900.1.1425	0	0	9	6	Bacteria;Proteobacteria;Gammaproteobacteria;Alteromonadales;Pseudoalteromonadaceae;Psychrosphaera;uncultured bacterium
HQ326328.1.1470	3	15	2322	1833	Bacteria;Planctomycetes;Planctomycetacia;Planctomycetales;Planctomycetaceae;Planctomyces;uncultured bacterium
CYSC01000016.273974.275450	0	0	23	19	Bacteria;Proteobacteria;Alphaproteobacteria;Rhodobacterales;Rhodobacteraceae;Thalassobius;Thalassobius mediterraneus
HM238176.1.1410	0	0	2	4	Bacteria;Proteobacteria;Alphaproteobacteria;Rhizobiales;Phyllobacteriaceae;Aminobacter;uncultured alpha proteobacterium
EF207559.1.1335	1056	6219	756	461	Bacteria;Proteobacteria;Alphaproteobacteria;Rhodobacterales;Rhodobacteraceae;Oceanicola;bacterium DZY-H2
EU799787.1.1409	0	0	82	79	Bacteria;Proteobacteria;Gammaproteobacteria;Cellvibrionales;Halieaceae;OM60(NOR5) clade;uncultured bacterium
EU808403.1.1305	0	0	3	1	Bacteria;Actinobacteria;Actinobacteria;Corynebacteriales;Corynebacteriaceae;Lawsonella;uncultured bacterium
KC238334.1.1485	0	0	421	299	Bacteria;Bacteroidetes;Flavobacteriia;Flavobacteriales;Cryomorphaceae;uncultured;uncultured bacterium
JF105831.1.1335	0	0	8	2	Bacteria;Actinobacteria;Actinobacteria;Propionibacteriales;Nocardioidaceae;Nocardioides;uncultured bacterium
EF644792.1.1283	23	105	172	91	Bacteria;Proteobacteria;Alphaproteobacteria;Rhodobacterales;Rhodobacteraceae;Pelagicola;uncultured bacterium
FJ644600.1.1277	2	4	2	1	Bacteria;Proteobacteria;Alphaproteobacteria;Rhodobacterales;Rhodobacteraceae;Roseobacter;uncultured bacterium
JX680700.1.1306	0	0	4	0	Bacteria;Proteobacteria;Alphaproteobacteria;Rhodobacterales;Rhodobacteraceae;Tropicibacter;uncultured bacterium
JN166317.1.1291	0	0	305	280	Bacteria;Proteobacteria;Gammaproteobacteria;Oceanospirillales;OM182 clade;uncultured marine microorganism
EF123339.1.1430	5	36	846	500	Bacteria;Proteobacteria;Alphaproteobacteria;Rhodobacterales;Rhodobacteraceae;Tropicimonas;uncultured alpha proteobacterium
GU474868.26720.27996	0	0	499	357	Bacteria;Proteobacteria;Alphaproteobacteria;Rhodospirillales;Rhodospirillaceae;uncultured;uncultured alpha proteobacterium HF0130_06E21
KC749190.1.1480	0	0	29	18	Bacteria;Proteobacteria;Alphaproteobacteria;Rhizobiales;Phyllobacteriaceae;uncultured;uncultured bacterium
DQ860067.1.1451	0	0	12	5	Bacteria;Proteobacteria;Alphaproteobacteria;Rhizobiales;Phyllobacteriaceae;uncultured;uncultured alpha proteobacterium
FM242466.1.1492	0	0	5	3	Bacteria;Proteobacteria;Gammaproteobacteria;KI89A clade;uncultured gamma proteobacterium
JN166170.1.1494	0	0	59	49	Bacteria;Proteobacteria;Gammaproteobacteria;KI89A clade;uncultured marine microorganism
EF092174.1.1291	0	0	4750	3912	Bacteria;Proteobacteria;Alphaproteobacteria;Rhodospirillales;Rhodospirillaceae;uncultured;uncultured alpha proteobacterium
EF190076.1.1508	2	14	110	81	Bacteria;Proteobacteria;Gammaproteobacteria;Alteromonadales;Alteromonadaceae;Marinobacter;uncultured Marinobacter sp.
HM127234.1.1385	0	0	7	3	Bacteria;Proteobacteria;Alphaproteobacteria;Rhodobacterales;Rhodobacteraceae;Marinovum;uncultured bacterium
HQ871863.1.1367	449	3039	1	2	Bacteria;Proteobacteria;Alphaproteobacteria;Rhodobacterales;Rhodobacteraceae;Roseovarius;Roseovarius sp. RCC 1928
DQ347532.1.1403	0	0	957	870	Bacteria;Proteobacteria;Gammaproteobacteria;Oceanospirillales;Alcanivoracaceae;Alcanivorax;Alcanivorax sp. B-1146
JX526885.1.1442	0	0	3	1	Bacteria;Proteobacteria;Gammaproteobacteria;Oceanospirillales;Alcanivoracaceae;Alcanivorax;uncultured Alcanivorax sp.
HM032006.1.1326	1	5	19	14	Bacteria;Proteobacteria;Alphaproteobacteria;Rhodobacterales;Rhodobacteraceae;Ruegeria;Thalassobius sp. UDC455
EF102823.1.1419	8	39	32	33	Bacteria;Proteobacteria;Betaproteobacteria;Burkholderiales;Comamonadaceae;Delftia;Delftia acidovorans
EF999401.1.1498	0	0	0	8	Bacteria;Proteobacteria;Gammaproteobacteria;Pseudomonadales;Moraxellaceae;Acinetobacter;uncultured bacterium
EU328045.1.1491	0	0	1250	1082	Bacteria;Proteobacteria;Gammaproteobacteria;Xanthomonadales;Solimonadaceae;Polycyclovorans;uncultured gamma proteobacterium
EU236329.1.1313	16	129	175	114	Bacteria;Proteobacteria;Alphaproteobacteria;Rhodobacterales;Rhodobacteraceae;Phaeobacter;uncultured bacterium
FJ670682.1.1351	0	0	2	3	Bacteria;Actinobacteria;Actinobacteria;Corynebacteriales;Corynebacteriaceae;Corynebacterium 1;uncultured bacterium
EF512126.1.1388	6	24	9	4	Bacteria;Proteobacteria;Alphaproteobacteria;Rhodobacterales;Rhodobacteraceae;Roseobacter;Roseobacter denitrificans
CP010855.220385.221727	8	27	8011	4773	Bacteria;Proteobacteria;Alphaproteobacteria;Rhodobacterales;Rhodobacteraceae;Marinovum;Marinovum algicola DG 898
DQ860020.1.1506	0	0	1	5	Bacteria;Proteobacteria;Betaproteobacteria;Burkholderiales;Alcaligenaceae;Alcaligenes;uncultured bacterium
DQ009129.1.2186	0	0	464	350	Bacteria;Proteobacteria;Gammaproteobacteria;Thiotrichales;Piscirickettsiaceae;uncultured;uncultured marine bacterium
DQ120728.1.1424	0	0	786	497	Bacteria;Proteobacteria;Alphaproteobacteria;Rhodobacterales;Rhodobacteraceae;Pseudodonghicola;Pseudodonghicola xiamenensis
HQ270208.1.1483	0	0	9	7	Bacteria;Bacteroidetes;Cytophagia;Cytophagales;Flammeovirgaceae;Fabibacter;uncultured Fabibacter sp.
EF471465.1.1394	0	0	21	17	Bacteria;Proteobacteria;Alphaproteobacteria;Rhodobacterales;Rhodobacteraceae;Litorimicrobium;uncultured alpha proteobacterium
GQ254278.1.1333	0	0	1	1	Bacteria;Proteobacteria;Alphaproteobacteria;Rhizobiales;Phyllobacteriaceae;Aquamicrobium;Aquamicrobium sp. H8
DQ809749.1.1413	0	0	6	0	Bacteria;Firmicutes;Bacilli;Lactobacillales;Streptococcaceae;Lactococcus;uncultured bacterium
CYSA01000007.1319.2796	60	443	68	48	Bacteria;Proteobacteria;Alphaproteobacteria;Rhodobacterales;Rhodobacteraceae;Thalassobius;Thalassobius gelatinovorus
EU735624.1.1504	13	58	594	567	Bacteria;Proteobacteria;Gammaproteobacteria;Alteromonadales;Alteromonadaceae;Marinobacter;uncultured bacterium
GQ274219.1.1489	0	0	5	7	Bacteria;Proteobacteria;Proteobacteria Incertae Sedis;Unknown Order;Unknown Family;Candidatus Tenderia;uncultured gamma proteobacterium
JF714702.1.1439	0	0	11	13	Bacteria;Bacteroidetes;Flavobacteriia;Flavobacteriales;Flavobacteriaceae;Muricauda;Muricauda taeanensis
FJ497405.1.1341	2	22	9	7	Bacteria;Proteobacteria;Gammaproteobacteria;Alteromonadales;Alteromonadaceae;Alteromonas;uncultured gamma proteobacterium
EU360293.1.1423	0	0	120	92	Bacteria;Proteobacteria;Alphaproteobacteria;Rhodobacterales;Rhodobacteraceae;Aestuariivita;uncultured Thalassobius sp.
AJ517414.1.1470	0	0	5	1	Bacteria;Firmicutes;Bacilli;Bacillales;Staphylococcaceae;Staphylococcus;Staphylococcus nepalensis
DQ990055.1.1480	8	52	44	40	Bacteria;Proteobacteria;Gammaproteobacteria;Pseudomonadales;Pseudomonadaceae;Pseudomonas;bacterium 9-gw1-8
DQ804417.1.1386	0	0	8	7	Bacteria;Firmicutes;Clostridia;Clostridiales;Eubacteriaceae;uncultured bacterium
EU774029.1.1383	0	0	2	3	Bacteria;Bacteroidetes;Flavobacteriia;Flavobacteriales;Flavobacteriaceae;Flavobacterium;uncultured bacterium
GQ274041.1.1514	0	0	5	1	Bacteria;Bacteroidetes;Flavobacteriia;Flavobacteriales;Flavobacteriaceae;Kordia;uncultured Bacteroidetes bacterium
JX527063.1.1426	0	0	78	41	Bacteria;Bacteroidetes;Bacteroidetes Incertae Sedis;Order III;Unknown Family;Balneola;uncultured Balneola sp.
EU581698.1.1442	0	0	8	8	Bacteria;Proteobacteria;Alphaproteobacteria;Rhodobacterales;Rhodobacteraceae;Labrenzia;Rhodobacteraceae bacterium MEBiC05064
HM246993.1.1341	1	2	12	7	Bacteria;Actinobacteria;Actinobacteria;Corynebacteriales;Nocardiaceae;Gordonia;uncultured bacterium
JQ675540.1.1367	3	1	40	21	Bacteria;Proteobacteria;Alphaproteobacteria;Rhodobacterales;Rhodobacteraceae;Sulfitobacter;Sulfitobacter sp. HA-1-1
HM260482.1.1384	0	0	6	0	Bacteria;Firmicutes;Negativicutes;Selenomonadales;Veillonellaceae;Veillonella;uncultured bacterium
DQ860059.1.1414	4	39	5	2	Bacteria;Proteobacteria;Alphaproteobacteria;Rhodobacterales;Rhodobacteraceae;Roseovarius;uncultured alpha proteobacterium
FJ202330.1.1407	3	26	13	9	Bacteria;Proteobacteria;Alphaproteobacteria;Rhodobacterales;Rhodobacteraceae;Salinihabitans;uncultured bacterium
FJ461470.1.1495	0	0	2	5	Bacteria;Proteobacteria;Gammaproteobacteria;Cellvibrionales;Spongiibacteraceae;Spongiibacter;gamma proteobacterium SCSWD20
JQ199501.1.1381	0	0	138	93	Bacteria;Verrucomicrobia;Opitutae;Opitutales;Opitutaceae;Diplosphaera;uncultured bacterium
EF368018.1.1445	0	0	4	2	Bacteria;Proteobacteria;Gammaproteobacteria;Alteromonadales;Alteromonadaceae;Marinobacter;Marinobacter taiwanensis
EF092258.1.1374	133	606	100	46	Bacteria;Proteobacteria;Alphaproteobacteria;Rhodobacterales;Rhodobacteraceae;Phaeomarinomonas;uncultured Roseobacter sp.
JX983910.1.1252	0	0	33	23	Bacteria;Planctomycetes;Planctomycetacia;Planctomycetales;Planctomycetaceae;Blastopirellula;uncultured bacterium
EU431217.1.1430	13120	58872	227	106	Bacteria;Proteobacteria;Alphaproteobacteria;Rhodobacterales;Rhodobacteraceae;Roseovarius;Roseovarius halotolerans
AM503092.1.1488	0	0	3	2	Bacteria;Proteobacteria;Gammaproteobacteria;Alteromonadales;Alteromonadaceae;Marinobacter;Marinobacter guineae
AJ581349.1.1511	0	0	62	36	Bacteria;Proteobacteria;Gammaproteobacteria;Oceanospirillales;OM182 clade;uncultured gamma proteobacterium
EU423320.1.1314	1	17	5	5	Bacteria;Bacteroidetes;Flavobacteriia;Flavobacteriales;Flavobacteriaceae;Cloacibacterium;Riemerella sp. SS2
FJ825818.1.1495	0	0	4533	3845	Bacteria;Proteobacteria;Gammaproteobacteria;Salinisphaerales;Salinisphaeraceae;Oceanococcus;uncultured marine bacterium
AJ919996.1.1482	3	6	7	6	Bacteria;Actinobacteria;Actinobacteria;Micrococcales;Micrococcaceae;Citricoccus;Citricoccus sp. KGN4
FJ202150.1.1403	0	0	1254	765	Bacteria;Proteobacteria;Alphaproteobacteria;Rhodobacterales;Rhodobacteraceae;Epibacterium;uncultured bacterium
FJ903191.1.1515	0	0	415	321	Bacteria;Bacteroidetes;Flavobacteriia;Flavobacteriales;Flavobacteriaceae;Maribacter;Maribacter sp. H24
FJ403059.1.1359	0	0	118	79	Bacteria;Proteobacteria;Alphaproteobacteria;Rhodobacterales;Rhodobacteraceae;Epibacterium;uncultured Thalassobius sp.
EF198043.1.1378	0	0	3	3	Bacteria;Firmicutes;Clostridia;Clostridiales;Clostridiaceae 1;Clostridium sensu stricto 13;uncultured bacterium
EU162044.1.1448	1	1	1	4	Bacteria;Firmicutes;Bacilli;Bacillales;Bacillaceae;Bacillus;Bacillus sp. B3
FJ230936.1.1493	0	0	1	2	Bacteria;Proteobacteria;Betaproteobacteria;Burkholderiales;Comamonadaceae;uncultured;uncultured bacterium
LN865063.1.1417	0	0	16	11	Bacteria;Proteobacteria;Gammaproteobacteria;Xanthomonadales;Algiphilaceae;Algiphilus;uncultured bacterium
AULP01000002.2172.3685	1	2	30	25	Bacteria;Proteobacteria;Gammaproteobacteria;Cellvibrionales;Spongiibacteraceae;Spongiibacter;Spongiibacter marinus DSM 19753
AM990931.1.1460	0	0	113	79	Bacteria;Proteobacteria;Gammaproteobacteria;Cellvibrionales;Halieaceae;Halioglobus;uncultured bacterium
AB377223.1.1404	0	0	51	35	Bacteria;Proteobacteria;Gammaproteobacteria;Cellvibrionales;Spongiibacteraceae;Litorivivens;gamma proteobacterium NAMAF009
KJ590560.1.1460	2	22	826	593	Bacteria;Proteobacteria;Alphaproteobacteria;Rhodospirillales;Rhodospirillaceae;uncultured;uncultured bacterium
AQXH01000003.167102.168605	0	0	488	374	Bacteria;Bacteroidetes;Bacteroidetes Incertae Sedis;Order III;Unknown Family;Balneola;Balneola vulgaris DSM 17893
EU246827.1.1357	0	0	3	2	Bacteria;Proteobacteria;Alphaproteobacteria;Rhizobiales;Phyllobacteriaceae;Pseudahrensia;uncultured alpha proteobacterium
GQ250611.1.1451	0	0	1	2	Bacteria;Proteobacteria;Alphaproteobacteria;4-Org1-14;uncultured alpha proteobacterium
DQ925858.1.1402	2	25	4	1	Bacteria;Proteobacteria;Alphaproteobacteria;Rhodobacterales;Rhodobacteraceae;Sulfitobacter;uncultured marine bacterium
JX193406.1.1522	0	0	6	4	Bacteria;Bacteroidetes;Bacteroidetes Incertae Sedis;Order II;Rhodothermaceae;uncultured;uncultured bacterium
GQ250606.1.1447	0	0	73	44	Bacteria;Proteobacteria;Alphaproteobacteria;Rhizobiales;OCS116 clade;uncultured alpha proteobacterium
KP410683.1.1413	0	0	7	5	Bacteria;Proteobacteria;Alphaproteobacteria;Rhodobacterales;Rhodobacteraceae;Salinihabitans;Thalassococcus sp. MME-062
AM746475.1.1368	0	0	4	2	Bacteria;Bacteroidetes;Cytophagia;Cytophagales;Flammeovirgaceae;Ekhidna;Ekhidna lutea
AY258081.1.1358	0	0	12	3	Bacteria;Proteobacteria;Alphaproteobacteria;Rhodobacterales;Rhodobacteraceae;Roseobacter;Roseobacter sp. DG889
EF123357.1.1431	18	64	113	68	Bacteria;Proteobacteria;Alphaproteobacteria;Rhodobacterales;Rhodobacteraceae;uncultured;uncultured alpha proteobacterium
AB302385.1.1332	0	0	2	1	Bacteria;Proteobacteria;Alphaproteobacteria;Rhodobacterales;Rhodobacteraceae;Jannaschia;alpha proteobacterium B27
AY445075.1.1481	0	0	92	88	Bacteria;Bacteroidetes;Flavobacteriia;Flavobacteriales;Flavobacteriaceae;Muricauda;Muricauda aquimarina
FJ593905.1.1402	0	0	7	1	Bacteria;Proteobacteria;Alphaproteobacteria;Rhodobacterales;Rhodobacteraceae;Roseivivax;Roseivivax isoporae
FN908872.1.1410	0	0	5	5	Bacteria;Proteobacteria;Gammaproteobacteria;Pseudomonadales;Moraxellaceae;Acinetobacter;Acinetobacter sp. IHBB 5074
JQ684324.1.1503	0	0	3	4	Bacteria;Proteobacteria;Gammaproteobacteria;Pseudomonadales;Moraxellaceae;Psychrobacter;uncultured bacterium
JF172581.1.1342	0	0	5	6	Bacteria;Actinobacteria;Actinobacteria;Propionibacteriales;Propionibacteriaceae;Propionibacterium;uncultured bacterium
KF771532.1.1451	0	0	10196	8207	Bacteria;Proteobacteria;Alphaproteobacteria;Rhizobiales;OCS116 clade;uncultured bacterium
EU642857.1.1352	9	44	682	446	Bacteria;Proteobacteria;Alphaproteobacteria;Rhodobacterales;Rhodobacteraceae;Roseobacter;Roseobacter sp. JC2219
EU652532.1.1467	57	318	2623	2111	Bacteria;Proteobacteria;Proteobacteria Incertae Sedis;Unknown Order;Unknown Family;Candidatus Tenderia;uncultured bacterium
EU907924.1.1343	0	0	4	2	Bacteria;Proteobacteria;Alphaproteobacteria;Rhodobacterales;Rhodobacteraceae;Mameliella;Roseobacter sp. SKUK MB1009
JF272183.1.1489	0	0	5507	4242	Bacteria;Planctomycetes;Planctomycetacia;Planctomycetales;Planctomycetaceae;Pirellula;uncultured bacterium
HE590855.1.1412	0	0	3	2	Bacteria;Proteobacteria;Alphaproteobacteria;Rhodobacterales;Rhodobacteraceae;Actibacterium;Actibacterium mucosum
HF912441.1.1438	0	0	21	10	Bacteria;Proteobacteria;Alphaproteobacteria;Rhodobacterales;Rhodobacteraceae;Pseudoruegeria;Pseudoalteromonas sp. Gp-2-5.3.1
KJ721955.1.1271	0	0	2	1	Bacteria;Proteobacteria;Alphaproteobacteria;Rhodobacterales;Rhodobacteraceae;Mameliella;Mameliella alba
AB974136.1.1471	0	0	40	24	Bacteria;Verrucomicrobia;OPB35 soil group;uncultured bacterium
KF786711.1.1322	0	0	3	1	Bacteria;Proteobacteria;Alphaproteobacteria;Rhodobacterales;Rhodobacteraceae;Tropicibacter;uncultured Rhodobacteraceae bacterium
DQ103611.1.1388	0	0	1	2	Bacteria;Proteobacteria;Alphaproteobacteria;Rhodobacterales;Rhodobacteraceae;Sediminimonas;uncultured bacterium
CU207211.202826.204361	0	0	1	3	Bacteria;Proteobacteria;Betaproteobacteria;Burkholderiales;Oxalobacteraceae;Herminiimonas;Herminiimonas arsenicoxydans
JQ337896.1.1432	685	4096	10	5	Bacteria;Proteobacteria;Alphaproteobacteria;Caulobacterales;Hyphomonadaceae;Oceanicaulis;uncultured bacterium
EU592372.1.1428	2	29	29	16	Bacteria;Proteobacteria;Alphaproteobacteria;Rhodobacterales;Rhodobacteraceae;Maritimibacter;uncultured bacterium
FJ230846.1.1328	0	0	6	3	Bacteria;Proteobacteria;Alphaproteobacteria;Rhodobacterales;Rhodobacteraceae;uncultured;marine alpha proteobacterium SD7
FJ202290.1.1403	0	0	2	1	Bacteria;Proteobacteria;Alphaproteobacteria;Rhodobacterales;Rhodobacteraceae;Shimia;uncultured bacterium
EU919770.1.1461	0	0	707	564	Bacteria;Proteobacteria;Alphaproteobacteria;Rhodospirillales;Rhodospirillaceae;Magnetospira;uncultured bacterium
KR012031.1.1463	0	0	3	4	Bacteria;Proteobacteria;Gammaproteobacteria;Alteromonadales;Alteromonadaceae;Marinobacter;Marinobacter sp. JXH-33
EU133348.1.1319	3	20	0	0	Bacteria;Proteobacteria;Alphaproteobacteria;Sphingomonadales;Sphingomonadaceae;Sphingopyxis;uncultured bacterium
AJ810834.1.1434	13	66	0	0	Bacteria;Proteobacteria;Alphaproteobacteria;Rhodobacterales;Rhodobacteraceae;Roseovarius;Rhodobacteraceae bacterium 217
DQ798191.1.1398	0	5	0	0	Bacteria;Bacteroidetes;Bacteroidia;Bacteroidales;Bacteroidaceae;Bacteroides;uncultured bacterium
JN886889.1.1458	2	9	0	0	Bacteria;Proteobacteria;Alphaproteobacteria;Rhodospirillales;Rhodospirillaceae;uncultured;uncultured Rhodobacteraceae bacterium
FJ825775.1.1412	0	6	0	0	Bacteria;Proteobacteria;Alphaproteobacteria;Caulobacterales;Hyphomonadaceae;Hyphomonas;uncultured marine bacterium
DQ813329.1.1448	1	2	0	0	Bacteria;Proteobacteria;Gammaproteobacteria;Pseudomonadales;Pseudomonadaceae;Pseudomonas;Pseudomonas sp. IBUN P8B
FR683646.1.1425	17	57	0	0	Bacteria;Proteobacteria;Alphaproteobacteria;Rhodobacterales;Rhodobacteraceae;Planktomarina;uncultured marine bacterium
KF571769.1.1259	2	7	0	0	Bacteria;Bacteroidetes;Flavobacteriia;Flavobacteriales;Flavobacteriaceae;Formosa;uncultured bacterium
FN396668.1.1400	1	9	0	0	Bacteria;Bacteroidetes;Flavobacteriia;Flavobacteriales;Flavobacteriaceae;Maribacter;uncultured marine bacterium
KF799150.1.1429	1	7	0	0	Bacteria;Proteobacteria;Alphaproteobacteria;Rhodobacterales;Rhodobacteraceae;Tateyamaria;uncultured bacterium
JQ580032.1.1487	4	33	0	0	Bacteria;Bacteroidetes;Flavobacteriia;Flavobacteriales;Flavobacteriaceae;Maribacter;uncultured Bacteroidetes bacterium
DQ486509.1.1436	14	65	0	0	Bacteria;Proteobacteria;Gammaproteobacteria;Oceanospirillales;Oceanospirillaceae;Pseudohongiella;gamma proteobacterium DG1301
KP410682.1.1408	2	9	0	0	Bacteria;Proteobacteria;Alphaproteobacteria;Rhodobacterales;Rhodobacteraceae;uncultured;Thalassococcus sp. MME-060
EU491087.1.1457	5	29	0	0	Bacteria;Proteobacteria;Alphaproteobacteria;Rhizobiales;Hyphomicrobiaceae;Filomicrobium;uncultured bacterium
EF061410.1.1438	0	4	0	0	Bacteria;Proteobacteria;Gammaproteobacteria;Alteromonadales;Alteromonadaceae;Alteromonas;Alteromonas sp. NJSS5
FJ516792.1.1448	2	6	0	0	Bacteria;Proteobacteria;Alphaproteobacteria;Sphingomonadales;Erythrobacteraceae;Porphyrobacter;uncultured Erythrobacteraceae bacterium
EU196325.1.1410	7	43	0	0	Bacteria;Proteobacteria;Alphaproteobacteria;Rhodobacterales;Rhodobacteraceae;Roseovarius;Roseobacter sp. NP30
HQ216246.1.1244	11	40	0	0	Bacteria;Proteobacteria;Alphaproteobacteria;Rhizobiales;Rhodobiaceae;uncultured;uncultured bacterium
JQ045812.1.1379	13	43	0	0	Bacteria;Proteobacteria;Alphaproteobacteria;Rhodobacterales;Rhodobacteraceae;Sagittula;Sagittula stellata
KC469100.1.1375	0	4	0	0	Bacteria;Proteobacteria;Alphaproteobacteria;Sphingomonadales;Sphingomonadaceae;Sphingorhabdus;Sphingopyxis sp. EM195
JQ806736.1.1318	1	3	0	0	Bacteria;Proteobacteria;Alphaproteobacteria;Sphingomonadales;Erythrobacteraceae;Altererythrobacter;Altererythrobacter sp. CJ46
AY654821.1.1388	3	6	0	0	Bacteria;Proteobacteria;Alphaproteobacteria;Rhodobacterales;Rhodobacteraceae;Loktanella;mucus bacterium 84
AY550102.1.1518	1	7	0	0	Bacteria;Firmicutes;Bacilli;Bacillales;Bacillaceae;Geobacillus;Geobacillus thermoleovorans
AY258117.1.1418	33	148	0	0	Bacteria;Bacteroidetes;Flavobacteriia;Flavobacteriales;Flavobacteriaceae;Maribacter;Zobellia sp. DG868
DQ904001.1.1369	0	4	0	0	Bacteria;Planctomycetes;OM190;uncultured planctomycete
JQ579789.1.1487	0	5	0	0	Bacteria;Bacteroidetes;Flavobacteriia;Flavobacteriales;Flavobacteriaceae;Eudoraea;uncultured Bacteroidetes bacterium
DD381340.1.1436	1469	9563	0	0	Bacteria;Proteobacteria;Alphaproteobacteria;Sphingomonadales;Erythrobacteraceae;Erythrobacter;unidentified
EU088099.1.1433	0	4	0	0	Bacteria;Proteobacteria;Alphaproteobacteria;Rhodobacterales;Rhodobacteraceae;Sulfitobacter;uncultured Sulfitobacter sp.
AXBG01000021.7165.8610	0	6	0	0	Bacteria;Proteobacteria;Alphaproteobacteria;Rhodobacterales;Rhodobacteraceae;Sedimentitalea;Sedimentitalea nanhaiensis DSM 24252
AB491722.1.1395	132	828	0	0	Bacteria;Bacteroidetes;Flavobacteriia;Flavobacteriales;Flavobacteriaceae;Planktosalinus;uncultured bacterium
JX235671.1.1482	0	5	0	0	Bacteria;Bacteroidetes;Flavobacteriia;Flavobacteriales;Flavobacteriaceae;Kordia;Kordia aquimaris
LWET01000353.303.1844	71	433	0	0	Bacteria;Proteobacteria;Gammaproteobacteria;Oceanospirillales;Alcanivoracaceae;Alcanivorax;Alcanivorax sp. HI0033
EU328076.1.1447	12671	71609	0	0	Bacteria;Proteobacteria;Alphaproteobacteria;Rhodobacterales;Rhodobacteraceae;Roseovarius;uncultured Rhodobacteraceae bacterium
FJ644596.1.1204	63	304	0	0	Bacteria;Proteobacteria;Alphaproteobacteria;Rhodobacterales;Rhodobacteraceae;Labrenzia;uncultured bacterium
HQ336489.1.1376	1	12	0	0	Bacteria;Proteobacteria;Alphaproteobacteria;Rhodobacterales;Rhodobacteraceae;Sagittula;Sagittula marina
AB681779.1.1461	714	4537	0	0	Bacteria;Proteobacteria;Gammaproteobacteria;Thiotrichales;Piscirickettsiaceae;Methylophaga;Methylophaga sulfidovorans
FJ203495.1.1411	782	4715	0	0	Bacteria;Proteobacteria;Alphaproteobacteria;Rhizobiales;Phyllobacteriaceae;Cohaesibacter;uncultured bacterium
AM745437.1.1393	450	2814	0	0	Bacteria;Bacteroidetes;Flavobacteriia;Flavobacteriales;Flavobacteriaceae;Eudoraea;Eudoraea adriatica
X87339.1.1489	6	31	0	0	Bacteria;Proteobacteria;Gammaproteobacteria;Thiotrichales;Piscirickettsiaceae;Methylophaga;Methylophaga thalassica
JQ800726.1.1435	2	10	0	0	Bacteria;Proteobacteria;Alphaproteobacteria;Rhodobacterales;Rhodobacteraceae;Roseobacter clade NAC11-7 lineage;uncultured bacterium
EU741686.1.1440	0	8	0	0	Bacteria;Proteobacteria;Betaproteobacteria;Neisseriales;Neisseriaceae;Aquitalea;Aquitalea sp. LT10-3
AB159202.1.1413	2	13	0	0	Bacteria;Proteobacteria;Alphaproteobacteria;Rhodobacterales;Rhodobacteraceae;Roseovarius;iodide-oxidizing bacterium YS-11
KF268904.1.1396	2251	14627	0	0	Bacteria;Bacteroidetes;Flavobacteriia;Flavobacteriales;Flavobacteriaceae;Maribacter;uncultured bacterium
AB858565.1.1321	0	5	0	0	Bacteria;Proteobacteria;Alphaproteobacteria;Rhodobacterales;Rhodobacteraceae;Pelagimonas;uncultured bacterium
HM249839.1.1282	4	34	0	0	Bacteria;Proteobacteria;Alphaproteobacteria;Rhodobacterales;Rhodobacteraceae;Paracoccus;uncultured bacterium
JASD01000008.2024772.2026213	2	11	0	0	Bacteria;Proteobacteria;Alphaproteobacteria;Rhodobacterales;Rhodobacteraceae;Sulfitobacter;Sulfitobacter noctilucicola
EU143368.1.1343	9	26	0	0	Bacteria;Proteobacteria;Alphaproteobacteria;Rhodobacterales;Rhodobacteraceae;Aestuariihabitans;Thalassobius sp. J86
DQ990059.1.1478	12	25	0	0	Bacteria;Proteobacteria;Gammaproteobacteria;Pseudomonadales;Pseudomonadaceae;Pseudomonas;bacterium 9-2-4
EU249945.1.1396	1	3	0	0	Bacteria;Deinococcus-Thermus;Deinococci;Thermales;Thermaceae;Thermus;uncultured Thermus sp.
HF952655.1.1438	2	4	0	0	Bacteria;Firmicutes;Bacilli;Bacillales;Bacillaceae;Bacillus;Bacillus sp. 0609ALT63G7-Ext
EF159876.1.1206	0	4	0	0	Bacteria;Proteobacteria;Alphaproteobacteria;Rhodobacterales;Rhodobacteraceae;Ruegeria;uncultured bacterium
JN432828.1.1279	5	29	0	0	Bacteria;Proteobacteria;Alphaproteobacteria;Caulobacterales;Hyphomonadaceae;Oceanicaulis;uncultured organism
GQ433928.1.1383	228	1058	0	0	Bacteria;Proteobacteria;Alphaproteobacteria;Rhodobacterales;Rhodobacteraceae;Celeribacter;uncultured bacterium
DQ659412.1.1397	5	9	0	0	Bacteria;Proteobacteria;Alphaproteobacteria;Rhodobacterales;Rhodobacteraceae;Oceaniovalibus;Rhodobacteraceae bacterium BS110
FJ192332.1.1434	13	55	0	0	Bacteria;Proteobacteria;Betaproteobacteria;Burkholderiales;Burkholderiaceae;Ralstonia;uncultured Ralstonia sp.
JX240983.1.1424	24	97	0	0	Bacteria;Proteobacteria;Alphaproteobacteria;Rhodobacterales;Rhodobacteraceae;Loktanella;uncultured alpha proteobacterium
JQ661132.1.1382	2	9	0	0	Bacteria;Bacteroidetes;Flavobacteriia;Flavobacteriales;Flavobacteriaceae;Maribacter;Maribacter polysiphoniae
EU156066.1.1421	89	397	0	0	Bacteria;Proteobacteria;Alphaproteobacteria;Rhodobacterales;Rhodobacteraceae;Roseovarius;Roseovarius aestuarii
GU061078.1.1381	1	4	0	0	Bacteria;Proteobacteria;Alphaproteobacteria;Rhodobacterales;Rhodobacteraceae;Celeribacter;uncultured alpha proteobacterium
GU176617.1.1269	0	4	0	0	Bacteria;Proteobacteria;Alphaproteobacteria;Rhodobacterales;Rhodobacteraceae;Oceanobacterium;Ruegeria sp. PR1b
AY239008.1.1279	13	42	0	0	Bacteria;Proteobacteria;Alphaproteobacteria;Rhodobacterales;Rhodobacteraceae;Roseovarius;marine bacterium HP29w
HQ216298.1.1234	2	29	0	0	Bacteria;Proteobacteria;Alphaproteobacteria;Sphingomonadales;Sphingomonadaceae;Sphingorhabdus;uncultured bacterium
EF515490.1.1320	3	5	0	0	Bacteria;Firmicutes;Bacilli;Lactobacillales;Enterococcaceae;Enterococcus;uncultured bacterium
DQ446102.1.1430	2	20	0	0	Bacteria;Proteobacteria;Alphaproteobacteria;Rhodobacterales;Rhodobacteraceae;Thalassobius;uncultured alpha proteobacterium
EF575144.1.1501	1	13	0	0	Bacteria;Proteobacteria;Gammaproteobacteria;Cellvibrionales;Spongiibacteraceae;BD1-7 clade;uncultured bacterium
EU236350.1.1362	1	5	0	0	Bacteria;Bacteroidetes;Cytophagia;Cytophagales;Flammeovirgaceae;Reichenbachiella;uncultured bacterium
AJ810839.1.1428	156	1082	0	0	Bacteria;Proteobacteria;Alphaproteobacteria;Rhodobacterales;Rhodobacteraceae;Ruegeria;Rhodobacteraceae bacterium 270
FJ516938.1.1448	0	8	0	0	Bacteria;Proteobacteria;Alphaproteobacteria;Rickettsiales;T9d;uncultured Rhodospirillaceae bacterium
AJ633965.1.1304	0	6	0	0	Bacteria;Proteobacteria;Alphaproteobacteria;Rhodobacterales;Rhodobacteraceae;Phaeomarinomonas;uncultured alpha proteobacterium
EU700187.1.1489	5	29	0	0	Bacteria;Bacteroidetes;Flavobacteriia;Flavobacteriales;Cryomorphaceae;Salinirepens;uncultured bacterium
HM823853.1.1286	1	3	0	0	Bacteria;Proteobacteria;Alphaproteobacteria;Rhodobacterales;Rhodobacteraceae;Falsirhodobacter;uncultured bacterium
KT899837.1.1311	2	6	0	0	Bacteria;Proteobacteria;Alphaproteobacteria;Rhodobacterales;Rhodobacteraceae;Loktanella;Loktanella salsilacus
LN562860.1.1337	1	4	0	0	Bacteria;Chloroflexi;Caldilineae;Caldilineales;Caldilineaceae;Litorilinea;uncultured bacterium
KJ794108.1.1388	1	2	0	0	Bacteria;Proteobacteria;Alphaproteobacteria;Rhodobacterales;Rhodobacteraceae;uncultured;Aquimixticola soesokkakensis
JN119138.1.1381	2	13	0	0	Bacteria;Proteobacteria;Alphaproteobacteria;Rhodobacterales;Rhodobacteraceae;uncultured marine bacterium
GQ079892.1.1367	1	6	0	0	Bacteria;Firmicutes;Bacilli;Bacillales;Family X;Thermicanus;uncultured bacterium
EF018209.1.1338	1	3	0	0	Bacteria;Proteobacteria;Alphaproteobacteria;Rhizobiales;Hyphomicrobiaceae;Pedomicrobium;uncultured Hyphomicrobiaceae bacterium
AJ542657.1.1293	0	4	0	0	Bacteria;Proteobacteria;Alphaproteobacteria;Rhodobacterales;Rhodobacteraceae;uncultured;Roseobacter sp. 4318-8/1
GQ182775.1.1382	0	7	0	0	Bacteria;Chloroflexi;Anaerolineae;Anaerolineales;Anaerolineaceae;Longilinea;uncultured bacterium
FN821682.1.1287	1	20	0	0	Bacteria;Proteobacteria;Alphaproteobacteria;Sphingomonadales;Sphingomonadaceae;Sphingorhabdus;Sphingopyxis sp. prsp1
JF272068.1.1423	4	12	0	0	Bacteria;Proteobacteria;Alphaproteobacteria;Rhodobacterales;Rhodobacteraceae;Aestuariivita;uncultured bacterium
EU694387.1.1391	0	4	0	0	Bacteria;Proteobacteria;Alphaproteobacteria;Rhodobacterales;Rhodobacteraceae;Labrenzia;Labrenzia aggregata
JQ586325.1.1448	14	94	0	0	Bacteria;Proteobacteria;Alphaproteobacteria;Rhodobacterales;Rhodobacteraceae;Loktanella;uncultured bacterium
CYUE01000002.2694.4167	9	90	0	0	Bacteria;Proteobacteria;Alphaproteobacteria;Rhodobacterales;Rhodobacteraceae;Thalassobius;Thalassobius sp. CECT 5114
JQ800691.1.1453	5	26	0	0	Bacteria;Proteobacteria;Alphaproteobacteria;Sphingomonadales;Sphingomonadaceae;Novosphingobium;uncultured bacterium
JN717182.1.1401	9	74	0	0	Bacteria;Proteobacteria;Alphaproteobacteria;Rhodobacterales;Rhodobacteraceae;Roseovarius;uncultured marine bacterium
ACCU01000015.1342938.1344400	5	19	0	0	Bacteria;Proteobacteria;Alphaproteobacteria;Rhodobacterales;Rhodobacteraceae;Labrenzia;Labrenzia alexandrii DFL-11
DQ856560.1.1455	1	2	0	0	Bacteria;Proteobacteria;Alphaproteobacteria;Sphingomonadales;Erythrobacteraceae;Altererythrobacter;uncultured bacterium
EU163497.1.1473	1	14	0	0	Bacteria;Firmicutes;Bacilli;Lactobacillales;Streptococcaceae;Streptococcus;Streptococcus infantarius
CU915036.1.1333	23	123	0	0	Bacteria;Proteobacteria;Alphaproteobacteria;Rhizobiales;Phyllobacteriaceae;Nitratireductor;uncultured bacterium
KC294900.1.1343	2	33	0	0	Bacteria;Proteobacteria;Alphaproteobacteria;Caulobacterales;Hyphomonadaceae;Hyphomonas;uncultured bacterium
AWFG01000025.396.1855	1657	10222	0	0	Bacteria;Proteobacteria;Alphaproteobacteria;Caulobacterales;Hyphomonadaceae;Hyphomonas;Hyphomonas chukchiensis
JF946744.1.1394	3437	21459	0	0	Bacteria;Bacteroidetes;Flavobacteriia;Flavobacteriales;Flavobacteriaceae;Planktosalinus;Flavobacteriaceae bacterium KHS1
HQ721438.1.1442	7	27	0	0	Bacteria;Proteobacteria;Gammaproteobacteria;Alteromonadales;Idiomarinaceae;Idiomarina;uncultured bacterium
KJ782427.1.1479	1	22	0	0	Bacteria;Bacteroidetes;Flavobacteriia;Flavobacteriales;Flavobacteriaceae;Planktosalinus;Planktosalinus lacus
JXLK01000128.27831.29375	0	5	0	0	Bacteria;Proteobacteria;Betaproteobacteria;Burkholderiales;Burkholderiaceae;Ralstonia;Ralstonia solanacearum
EF101502.1.1367	2	8	0	0	Bacteria;Proteobacteria;Alphaproteobacteria;Rhodobacterales;Rhodobacteraceae;uncultured;Stappia meyerae
FJ205203.1.1476	1	21	0	0	Bacteria;Proteobacteria;Gammaproteobacteria;Alteromonadales;Alteromonadaceae;Marinobacter;uncultured gamma proteobacterium
JX682674.1.1440	55	315	0	0	Bacteria;Proteobacteria;Gammaproteobacteria;Salinisphaerales;Salinisphaeraceae;Oceanococcus;gamma proteobacterium APT1
AJZS01000099.7315.8789	1	3	0	0	Bacteria;Bacteroidetes;Bacteroidia;Bacteroidales;Porphyromonadaceae;Porphyromonas;Porphyromonas gingivalis W50
FN556444.1.1462	7	51	0	0	Bacteria;Firmicutes;Bacilli;Bacillales;Bacillaceae;Anoxybacillus;Anoxybacillus sp. V2W70GrI
EU179718.1.1419	22	67	0	0	Bacteria;Proteobacteria;Alphaproteobacteria;Rhodobacterales;Rhodobacteraceae;Celeribacter;Rhodobacteraceae bacterium SKI
DQ988280.1.1305	3	3	0	0	Bacteria;Proteobacteria;Gammaproteobacteria;Pseudomonadales;Pseudomonadaceae;Pseudomonas;uncultured bacterium
EF648100.1.1506	3	3	0	0	Bacteria;Proteobacteria;Betaproteobacteria;Burkholderiales;Comamonadaceae;Tepidimonas;uncultured Tepidimonas sp.
EU592373.1.1422	10	80	0	0	Bacteria;Proteobacteria;Alphaproteobacteria;Rhodobacterales;Rhodobacteraceae;Lutimaribacter;uncultured bacterium
EF426859.1.1434	1	7	0	0	Bacteria;Proteobacteria;Gammaproteobacteria;Enterobacteriales;Enterobacteriaceae;Enterobacter;Lelliottia amnigena
HQ439525.1.1324	3	16	0	0	Bacteria;Proteobacteria;Alphaproteobacteria;Rhodobacterales;Rhodobacteraceae;Loktanella;Ruegeria sp. BFR24b
JF417974.1.1336	1	9	0	0	Bacteria;Proteobacteria;Alphaproteobacteria;Rhodobacterales;Rhodobacteraceae;Roseovarius;Roseovarius sp. IOB-12
KM978287.1.1535	2	3	0	0	Bacteria;Proteobacteria;Betaproteobacteria;Burkholderiales;Burkholderiaceae;Ralstonia;uncultured beta proteobacterium
EU573097.1.1450	215	1436	0	0	Bacteria;Proteobacteria;Alphaproteobacteria;Sphingomonadales;Sphingomonadaceae;Sphingorhabdus;bacterium enrichment culture clone EB39.2
KC757063.1.1400	2	13	0	0	Bacteria;Proteobacteria;Betaproteobacteria;Burkholderiales;Burkholderiaceae;Ralstonia;Ralstonia syzygii subsp. celebesensis
KM527211.1.1460	0	6	0	0	Bacteria;Firmicutes;Bacilli;Bacillales;Bacillaceae;Geobacillus;Geobacillus stearothermophilus
FJ172064.1.1432	2	6	0	0	Bacteria;Proteobacteria;Alphaproteobacteria;Rhodobacterales;Rhodobacteraceae;Seohaeicola;uncultured bacterium
EF092246.1.1368	11	40	0	0	Bacteria;Proteobacteria;Alphaproteobacteria;Rhodobacterales;Rhodobacteraceae;Sulfitobacter;uncultured Roseobacter sp.
AY701470.1.1403	4	17	0	0	Bacteria;Proteobacteria;Alphaproteobacteria;Caulobacterales;Hyphomonadaceae;Oceanicaulis;uncultured alpha proteobacterium
EU560829.1.1498	1	2	0	0	Bacteria;Proteobacteria;Gammaproteobacteria;Enterobacteriales;Enterobacteriaceae;Citrobacter;uncultured bacterium
AB458524.1.1392	3	8	0	0	Bacteria;Proteobacteria;Alphaproteobacteria;Rhodobacterales;Rhodobacteraceae;Roseovarius;iodide-oxidizing bacterium dMB-MAT3
EU015107.1.1467	2	1	0	0	Bacteria;Bacteroidetes;Cytophagia;Cytophagales;Cytophagaceae;uncultured;uncultured bacterium
JF769510.1.1455	5	10	0	0	Bacteria;Proteobacteria;Alphaproteobacteria;Rhodobacterales;Rhodobacteraceae;Sulfitobacter;uncultured bacterium
EF151229.1.1453	4	9	0	0	Bacteria;Proteobacteria;Gammaproteobacteria;Alteromonadales;Pseudoalteromonadaceae;Pseudoalteromonas;Pseudoalteromonas sp. SDDC27
EF471656.1.1422	2386	10781	0	0	Bacteria;Proteobacteria;Alphaproteobacteria;Rhodobacterales;Rhodobacteraceae;Sulfitobacter;uncultured alpha proteobacterium
DQ834356.1.1441	1	3	0	0	Bacteria;Proteobacteria;Gammaproteobacteria;Pseudomonadales;Moraxellaceae;Acinetobacter;Acinetobacter sp. SLH4
JX530288.1.1391	6	71	0	0	Bacteria;Proteobacteria;Alphaproteobacteria;Sphingomonadales;Sphingomonadaceae;Sphingorhabdus;uncultured Sphingopyxis sp.
JAFT01000005.1118886.1120328	1	2	0	0	Bacteria;Proteobacteria;Alphaproteobacteria;Rhodobacterales;Rhodobacteraceae;uncultured;Oceanicola sp. HL-35
EF063616.1.1492	1	3	0	0	Bacteria;Bacteroidetes;Bacteroidia;Bacteroidales;Porphyromonadaceae;Proteiniphilum;uncultured bacterium
JQ269254.1.1492	15	92	0	0	Bacteria;Proteobacteria;Gammaproteobacteria;Thiotrichales;Piscirickettsiaceae;Methylophaga;bacterium SH3-2
EU286972.1.1503	1	10	0	0	Bacteria;Proteobacteria;Gammaproteobacteria;Oceanospirillales;Alcanivoracaceae;Alcanivorax;uncultured bacterium
ABCL01000005.367769.369216	1	9	0	0	Bacteria;Proteobacteria;Alphaproteobacteria;Rhodobacterales;Rhodobacteraceae;Roseovarius;Roseovarius sp. TM1035
KC160795.1.1409	2	2	0	0	Bacteria;Proteobacteria;Alphaproteobacteria;Caulobacterales;Hyphomonadaceae;Hyphomonas;Hyphomonas sp. SS14.26
EU464681.1.1309	153	874	0	0	Bacteria;Proteobacteria;Alphaproteobacteria;Rhodobacterales;Rhodobacteraceae;Rhodobacter;uncultured bacterium
JX984097.1.1239	1	5	0	0	Bacteria;Proteobacteria;Alphaproteobacteria;Rhizobiales;uncultured;uncultured bacterium
