# Supplementary material for: Elucidation of the bacterial communities associated with the harmful microalgaeAlexandrium tamarenseandCochlodinium polykrikoidesusing nanopore sequencing
Source: Sci Rep. 2018 Mar 28;8:5323. doi: 10.1038/s41598-018-23634-6 (PMC5871755; doi:10.1038/s41598-018-23634-6)
Supplement: Supplementary file 3 — Dataset 2 [file 41598_2018_23634_MOESM3_ESM.xlsx]

## Sheet: Supplementary Dataset S2
Supplementary Dataset S2. MinION count table of bacterial taxonomies associated with A. tamarense and C. polykrikoides identified by MinION reads
#Taxonomy ID (QIIME SILVA128 version)	A. tamarense		C. polykrikoides		Taxonomy
	MinION rep1	MinION rep2	MinION rep1	MinION rep2
AF359526.1.1401	3744	6310	2	1	Bacteria;Proteobacteria;Alphaproteobacteria;Rhodobacterales;Rhodobacteraceae;Roseovarius;marine bacterium ALUS253_43
AB121782.1.1340	0	0	1938	819	Bacteria;Proteobacteria;Alphaproteobacteria;Rhodobacterales;Rhodobacteraceae;Jannaschia;Jannaschia cystaugens
JQ753097.1.1496	0	0	1334	578	Bacteria;Proteobacteria;Gammaproteobacteria;Thiotrichales;Piscirickettsiaceae;Methylophaga;uncultured gamma proteobacterium
AY239008.1.1279	684	1201	0	0	Bacteria;Proteobacteria;Alphaproteobacteria;Rhodobacterales;Rhodobacteraceae;Roseovarius;marine bacterium HP29w
CP010855.220385.221727	13	28	1159	444	Bacteria;Proteobacteria;Alphaproteobacteria;Rhodobacterales;Rhodobacteraceae;Marinovum;Marinovum algicola DG 898
KF758648.1.1502	36	72	914	398	Bacteria;Proteobacteria;Gammaproteobacteria;Alteromonadales;Alteromonadaceae;Marinobacter;uncultured Marinobacter sp.
FJ202842.1.1408	0	0	991	418	Bacteria;Proteobacteria;Alphaproteobacteria;Rhodobacterales;Rhodobacteraceae;Halovulum;uncultured bacterium
KJ782427.1.1479	387	741	0	0	Bacteria;Bacteroidetes;Flavobacteriia;Flavobacteriales;Flavobacteriaceae;Planktosalinus;Planktosalinus lacus
HM598196.1.1499	0	0	784	333	Bacteria;Proteobacteria;Gammaproteobacteria;Thiotrichales;Piscirickettsiaceae;Methylophaga;uncultured bacterium
EU440995.1.1506	18	37	625	268	Bacteria;Proteobacteria;Gammaproteobacteria;Alteromonadales;Alteromonadaceae;Marinobacter;Marinobacter flavimaris
KF460398.1.1496	0	0	597	249	Bacteria;Proteobacteria;Gammaproteobacteria;Thiotrichales;Piscirickettsiaceae;Methylophaga;bacterium enrichment culture clone 11(2013)
GQ848411.1.1498	0	0	539	256	Bacteria;Proteobacteria;Gammaproteobacteria;Thiotrichales;Piscirickettsiaceae;Methylophaga;uncultured bacterium
KJ590542.1.1449	0	0	498	223	Bacteria;Proteobacteria;Alphaproteobacteria;Rhizobiales;OCS116 clade;uncultured bacterium
JF769609.1.1462	0	0	477	229	Bacteria;Proteobacteria;Alphaproteobacteria;Rhodobacterales;Rhodobacteraceae;Jannaschia;uncultured bacterium
FJ624440.1.1508	1	1	480	175	Bacteria;Proteobacteria;Gammaproteobacteria;Thiotrichales;Piscirickettsiaceae;Methylophaga;uncultured bacterium
KT185131.1.1395	244	397	0	0	Bacteria;Proteobacteria;Alphaproteobacteria;Rhodobacterales;Rhodobacteraceae;Celeribacter;Celeribacter sp. R-52661
HQ326242.1.1490	233	396	0	0	Bacteria;Bacteroidetes;Flavobacteriia;Flavobacteriales;Flavobacteriaceae;Maribacter;uncultured bacterium
JN874087.1.1459	9	19	388	166	Bacteria;Proteobacteria;Gammaproteobacteria;Alteromonadales;Alteromonadaceae;Marinobacter;uncultured bacterium
JX529319.1.1435	0	0	375	143	Bacteria;Proteobacteria;Gammaproteobacteria;Thiotrichales;Piscirickettsiaceae;Methylophaga;uncultured Methylophaga sp.
JX526989.1.1438	0	0	337	159	Bacteria;Proteobacteria;Gammaproteobacteria;Thiotrichales;Piscirickettsiaceae;Methylophaga;uncultured Methylophaga sp.
JX530406.1.1434	0	0	257	127	Bacteria;Proteobacteria;Gammaproteobacteria;Thiotrichales;Piscirickettsiaceae;Methylophaga;uncultured Methylophaga sp.
KF798922.1.1506	11	12	197	109	Bacteria;Proteobacteria;Gammaproteobacteria;Alteromonadales;Alteromonadaceae;Marinobacter;uncultured bacterium
JN874068.1.1462	5	15	213	95	Bacteria;Proteobacteria;Gammaproteobacteria;Alteromonadales;Alteromonadaceae;Marinobacter;uncultured bacterium
AM990789.1.1402	112	190	4	0	Bacteria;Proteobacteria;Alphaproteobacteria;Rhodobacterales;Rhodobacteraceae;Marivita;Rhodobacteraceae bacterium MOLA 13
AB180656.1.1430	108	183	0	0	Bacteria;Proteobacteria;Alphaproteobacteria;Rhodobacterales;Rhodobacteraceae;Seohaeicola;Roseobacter sp. YS-57
JX529785.1.1435	0	0	196	93	Bacteria;Proteobacteria;Gammaproteobacteria;Thiotrichales;Piscirickettsiaceae;Methylophaga;uncultured Methylophaga sp.
JN874040.1.1475	4	10	197	78	Bacteria;Proteobacteria;Gammaproteobacteria;Alteromonadales;Alteromonadaceae;Marinobacter;uncultured bacterium
JN717182.1.1401	106	182	0	0	Bacteria;Proteobacteria;Alphaproteobacteria;Rhodobacterales;Rhodobacteraceae;Roseovarius;uncultured marine bacterium
FJ202515.1.1497	0	0	198	79	Bacteria;Verrucomicrobia;Opitutae;Puniceicoccales;Puniceicoccaceae;Coraliomargarita;uncultured bacterium
AB681780.1.1463	97	179	0	0	Bacteria;Proteobacteria;Gammaproteobacteria;Thiotrichales;Piscirickettsiaceae;Methylophaga;Methylophaga thalassica
HQ697698.1.1500	0	0	170	82	Bacteria;Proteobacteria;Gammaproteobacteria;Thiotrichales;Piscirickettsiaceae;Methylophaga;uncultured bacterium
FJ416095.1.1488	90	159	0	0	Bacteria;Bacteroidetes;Flavobacteriia;Flavobacteriales;Flavobacteriaceae;Maribacter;uncultured bacterium
JQ753148.1.1496	0	0	182	65	Bacteria;Proteobacteria;Gammaproteobacteria;Thiotrichales;Piscirickettsiaceae;Methylophaga;uncultured gamma proteobacterium
KC160795.1.1409	85	159	0	0	Bacteria;Proteobacteria;Alphaproteobacteria;Caulobacterales;Hyphomonadaceae;Hyphomonas;Hyphomonas sp. SS14.26
GQ848413.1.1497	0	0	179	64	Bacteria;Proteobacteria;Gammaproteobacteria;Thiotrichales;Piscirickettsiaceae;Methylophaga;uncultured bacterium
JF946744.1.1394	71	164	0	0	Bacteria;Bacteroidetes;Flavobacteriia;Flavobacteriales;Flavobacteriaceae;Planktosalinus;Flavobacteriaceae bacterium KHS1
JQ753098.1.1497	0	0	155	73	Bacteria;Proteobacteria;Gammaproteobacteria;Thiotrichales;Piscirickettsiaceae;Methylophaga;uncultured gamma proteobacterium
KF799111.1.1431	76	150	0	0	Bacteria;Proteobacteria;Alphaproteobacteria;Rhodobacterales;Rhodobacteraceae;Sulfitobacter;uncultured bacterium
KM873117.1.1501	9	14	123	68	Bacteria;Proteobacteria;Gammaproteobacteria;Alteromonadales;Alteromonadaceae;Marinobacter;uncultured Marinobacter sp.
JX525945.1.1433	0	0	149	61	Bacteria;Proteobacteria;Gammaproteobacteria;Thiotrichales;Piscirickettsiaceae;Methylophaga;uncultured Methylophaga sp.
KF758669.1.1504	5	8	139	58	Bacteria;Proteobacteria;Gammaproteobacteria;Alteromonadales;Alteromonadaceae;Marinobacter;uncultured Marinobacter sp.
AB159204.1.1412	70	128	0	0	Bacteria;Proteobacteria;Alphaproteobacteria;Rhodobacterales;Rhodobacteraceae;Roseovarius;iodide-oxidizing bacterium N213-3
JQ800712.1.1500	0	0	130	48	Bacteria;Proteobacteria;Gammaproteobacteria;Thiotrichales;Piscirickettsiaceae;Methylophaga;uncultured bacterium
JQ716310.1.1505	6	9	124	38	Bacteria;Proteobacteria;Gammaproteobacteria;Alteromonadales;Alteromonadaceae;Marinobacter;uncultured bacterium
FJ825818.1.1495	0	0	118	57	Bacteria;Proteobacteria;Gammaproteobacteria;Salinisphaerales;Salinisphaeraceae;Oceanococcus;uncultured marine bacterium
JN119167.1.1382	48	65	37	25	Bacteria;Proteobacteria;Alphaproteobacteria;Rhodobacterales;Rhodobacteraceae;Marivita;uncultured marine bacterium
JQ337896.1.1432	56	117	0	0	Bacteria;Proteobacteria;Alphaproteobacteria;Caulobacterales;Hyphomonadaceae;Oceanicaulis;uncultured bacterium
KC238386.1.1501	10	8	98	48	Bacteria;Proteobacteria;Gammaproteobacteria;Alteromonadales;Alteromonadaceae;Marinobacter;uncultured bacterium
AM691101.1.1453	58	105	0	0	Bacteria;Proteobacteria;Alphaproteobacteria;Rhodobacterales;Rhodobacteraceae;Roseovarius;uncultured Rhodobacteraceae bacterium
HQ190539.1.1440	58	97	0	0	Bacteria;Proteobacteria;Alphaproteobacteria;Rhodobacterales;Rhodobacteraceae;Roseovarius;uncultured bacterium
KP662553.1.1385	0	0	109	44	Bacteria;Proteobacteria;Alphaproteobacteria;Rhodobacterales;Rhodobacteraceae;Pontivivens;Pontivivens insulae
KC012885.1.1457	0	0	110	40	Bacteria;Proteobacteria;Alphaproteobacteria;Rhodobacterales;Rhodobacteraceae;Pontivivens;bacterium BW3PhS17
JX525914.1.1431	0	0	94	55	Bacteria;Proteobacteria;Gammaproteobacteria;Thiotrichales;Piscirickettsiaceae;Methylophaga;uncultured Methylophaga sp.
JN233187.1.1389	0	0	99	49	Bacteria;Proteobacteria;Alphaproteobacteria;Rhodobacterales;Rhodobacteraceae;Halovulum;uncultured marine bacterium
FN582316.1.1376	33	47	44	24	Bacteria;Proteobacteria;Alphaproteobacteria;Rhodobacterales;Rhodobacteraceae;Phaeobacter;uncultured Phaeobacter sp.
JN637823.1.1430	38	82	22	6	Bacteria;Proteobacteria;Alphaproteobacteria;Rhodobacterales;Rhodobacteraceae;uncultured;uncultured marine microorganism
AY258080.1.1358	54	93	0	0	Bacteria;Proteobacteria;Alphaproteobacteria;Rhodobacterales;Rhodobacteraceae;Roseovarius;bacterium DG888
KJ094103.1.1398	0	0	96	42	Bacteria;Proteobacteria;Gammaproteobacteria;Thiotrichales;Piscirickettsiaceae;Methylophaga;uncultured bacterium
KM356330.1.1451	51	78	0	0	Bacteria;Bacteroidetes;Flavobacteriia;Flavobacteriales;Flavobacteriaceae;Maribacter;uncultured bacterium
JN874056.1.1461	3	5	84	36	Bacteria;Proteobacteria;Gammaproteobacteria;Alteromonadales;Alteromonadaceae;Marinobacter;uncultured bacterium
JN874249.1.1456	6	4	76	42	Bacteria;Proteobacteria;Gammaproteobacteria;Alteromonadales;Alteromonadaceae;Marinobacter;uncultured bacterium
GQ274045.1.1455	44	71	4	5	Bacteria;Proteobacteria;Alphaproteobacteria;Rhodobacterales;Rhodobacteraceae;uncultured;uncultured alpha proteobacterium
AM882571.1.1459	2	2	84	32	Bacteria;Proteobacteria;Proteobacteria Incertae Sedis;Unknown Order;Unknown Family;Candidatus Tenderia;uncultured gamma proteobacterium
FJ203495.1.1411	39	81	0	0	Bacteria;Proteobacteria;Alphaproteobacteria;Rhizobiales;Phyllobacteriaceae;Cohaesibacter;uncultured bacterium
JX524926.1.1432	0	0	80	39	Bacteria;Proteobacteria;Gammaproteobacteria;Thiotrichales;Piscirickettsiaceae;Methylophaga;uncultured Methylophaga sp.
HE604679.1.1393	6	4	71	37	Bacteria;Proteobacteria;Gammaproteobacteria;Alteromonadales;Alteromonadaceae;Marinobacter;uncultured bacterium
JX529768.1.1433	0	0	67	48	Bacteria;Proteobacteria;Gammaproteobacteria;Thiotrichales;Piscirickettsiaceae;Methylophaga;uncultured Methylophaga sp.
DQ659415.1.1421	41	70	0	0	Bacteria;Proteobacteria;Alphaproteobacteria;Rhodobacterales;Rhodobacteraceae;Roseovarius;Roseobacter sp. COL2P
HM128011.1.1397	41	69	0	0	Bacteria;Proteobacteria;Alphaproteobacteria;Rhodobacterales;Rhodobacteraceae;Roseovarius;uncultured bacterium
GU437447.1.1445	51	58	0	0	Bacteria;Proteobacteria;Alphaproteobacteria;Rhodobacterales;Rhodobacteraceae;Roseovarius;uncultured bacterium
JX529596.1.1448	0	0	77	29	Bacteria;Proteobacteria;Gammaproteobacteria;Thiotrichales;Piscirickettsiaceae;Methylophaga;uncultured Methylophaga sp.
FJ716864.1.1483	43	61	0	0	Bacteria;Proteobacteria;Alphaproteobacteria;Sphingomonadales;Sphingomonadaceae;Sphingorhabdus;uncultured bacterium
FJ203181.1.1383	37	54	12	0	Bacteria;Proteobacteria;Alphaproteobacteria;Rhodobacterales;Rhodobacteraceae;Litorimicrobium;uncultured bacterium
HQ190535.1.1509	0	0	67	31	Bacteria;Proteobacteria;Gammaproteobacteria;Thiotrichales;Piscirickettsiaceae;Methylophaga;uncultured bacterium
JN874016.1.1474	2	1	61	33	Bacteria;Proteobacteria;Gammaproteobacteria;Alteromonadales;Alteromonadaceae;Marinobacter;uncultured bacterium
AY258089.1.1378	0	0	67	29	Bacteria;Proteobacteria;Alphaproteobacteria;Rhizobiales;Phyllobacteriaceae;Oricola;Mesorhizobium sp. DG943
HM127972.1.1388	34	61	0	0	Bacteria;Proteobacteria;Alphaproteobacteria;Rhodobacterales;Rhodobacteraceae;Roseovarius;uncultured bacterium
EU328010.1.1501	1	2	59	32	Bacteria;Proteobacteria;Gammaproteobacteria;Alteromonadales;Alteromonadaceae;Marinobacter;uncultured Marinobacter sp.
AM882528.1.1500	0	0	65	26	Bacteria;Proteobacteria;Gammaproteobacteria;Alteromonadales;Alteromonadaceae;Marinobacter;uncultured gamma proteobacterium
JN874078.1.1461	2	2	58	26	Bacteria;Proteobacteria;Gammaproteobacteria;Alteromonadales;Alteromonadaceae;Marinobacter;uncultured bacterium
HE604651.1.1393	2	4	55	24	Bacteria;Proteobacteria;Gammaproteobacteria;Alteromonadales;Alteromonadaceae;Marinobacter;uncultured bacterium
JX527284.1.1434	0	0	65	19	Bacteria;Proteobacteria;Gammaproteobacteria;Thiotrichales;Piscirickettsiaceae;Methylophaga;uncultured Methylophaga sp.
HQ190488.1.1511	2	2	51	27	Bacteria;Proteobacteria;Gammaproteobacteria;Alteromonadales;Alteromonadaceae;Marinobacter;uncultured bacterium
JQ337874.1.1506	3	5	44	28	Bacteria;Proteobacteria;Gammaproteobacteria;Alteromonadales;Alteromonadaceae;Marinobacter;uncultured bacterium
JN874066.1.1482	0	0	45	34	Bacteria;Proteobacteria;Gammaproteobacteria;Alteromonadales;Alteromonadaceae;Marinobacter;uncultured bacterium
KJ817578.1.1501	3	4	44	28	Bacteria;Proteobacteria;Gammaproteobacteria;Alteromonadales;Alteromonadaceae;Marinobacter;uncultured bacterium
JQ579789.1.1487	29	50	0	0	Bacteria;Bacteroidetes;Flavobacteriia;Flavobacteriales;Flavobacteriaceae;Eudoraea;uncultured Bacteroidetes bacterium
KJ547704.1.1532	3	5	50	18	Bacteria;Proteobacteria;Gammaproteobacteria;Alteromonadales;Alteromonadaceae;Marinobacter;Marinobacter similis
KF786425.1.1320	26	45	3	1	Bacteria;Proteobacteria;Alphaproteobacteria;Rhodobacterales;Rhodobacteraceae;Roseovarius;uncultured Rhodobacteraceae bacterium
JX504316.1.1533	2	3	48	21	Bacteria;Proteobacteria;Gammaproteobacteria;Alteromonadales;Alteromonadaceae;Marinobacter;uncultured bacterium
JF769687.1.1461	1	2	47	23	Bacteria;Proteobacteria;Alphaproteobacteria;Rhodobacterales;Rhodobacteraceae;uncultured bacterium
JQ661132.1.1382	28	43	0	0	Bacteria;Bacteroidetes;Flavobacteriia;Flavobacteriales;Flavobacteriaceae;Maribacter;Maribacter polysiphoniae
FJ744994.1.1371	0	0	39	31	Bacteria;Proteobacteria;Gammaproteobacteria;Cellvibrionales;Halieaceae;Luminiphilus;uncultured gamma proteobacterium
KF741563.1.1496	0	0	49	20	Bacteria;Proteobacteria;Gammaproteobacteria;Thiotrichales;Piscirickettsiaceae;Methylophaga;uncultured bacterium
AB607866.1.1428	0	0	47	22	Bacteria;Proteobacteria;Alphaproteobacteria;Rhodobacterales;Rhodobacteraceae;Epibacterium;Thalassobius mediterraneus
EU308458.1.1487	2	2	48	17	Bacteria;Proteobacteria;Gammaproteobacteria;Alteromonadales;Alteromonadaceae;Marinobacter;Marinobacter sp. TB188_1
JX525949.1.1435	0	0	47	21	Bacteria;Proteobacteria;Gammaproteobacteria;Thiotrichales;Piscirickettsiaceae;Methylophaga;uncultured Methylophaga sp.
HM630162.1.1410	29	39	0	0	Bacteria;Proteobacteria;Alphaproteobacteria;Rhizobiales;Phyllobacteriaceae;Cohaesibacter;uncultured bacterium
FJ999570.1.1521	0	0	56	10	Bacteria;Proteobacteria;Betaproteobacteria;Burkholderiales;Burkholderiaceae;Limnobacter;Limnobacter thiooxidans
ABCL01000005.367769.369216	17	48	0	0	Bacteria;Proteobacteria;Alphaproteobacteria;Rhodobacterales;Rhodobacteraceae;Roseovarius;Roseovarius sp. TM1035
JQ197701.1.1287	2	7	34	21	Bacteria;Proteobacteria;Alphaproteobacteria;Rhodobacterales;Rhodobacteraceae;Roseibacterium;uncultured bacterium
JF272183.1.1489	0	0	39	24	Bacteria;Planctomycetes;Planctomycetacia;Planctomycetales;Planctomycetaceae;Pirellula;uncultured bacterium
DQ399755.1.1409	0	0	44	18	Bacteria;Proteobacteria;Gammaproteobacteria;Alteromonadales;Alteromonadaceae;Marinobacter;Marinobacter sp. B-3092
KC238377.1.1463	0	0	44	18	Bacteria;Proteobacteria;Alphaproteobacteria;Rhodospirillales;Rhodospirillaceae;uncultured;uncultured bacterium
DQ985046.1.1430	25	37	0	0	Bacteria;Proteobacteria;Alphaproteobacteria;Rhodobacterales;Rhodobacteraceae;Roseovarius;Roseobacter sp. JL985
HQ871858.1.1361	19	36	4	2	Bacteria;Proteobacteria;Alphaproteobacteria;Rhodobacterales;Rhodobacteraceae;Marivita;Marivita sp. RCC 1921
JN233086.1.1389	0	0	36	24	Bacteria;Proteobacteria;Alphaproteobacteria;Rhodobacterales;Rhodobacteraceae;Halovulum;uncultured alpha proteobacterium
JQ716341.1.1507	0	0	44	16	Bacteria;Proteobacteria;Gammaproteobacteria;Alteromonadales;Alteromonadaceae;Marinobacter;uncultured bacterium
AY394873.1.1428	0	4	35	20	Bacteria;Proteobacteria;Gammaproteobacteria;Alteromonadales;Alteromonadaceae;Marinobacter;Marinobacter sp. EPR 15
GU437617.1.1441	25	34	0	0	Bacteria;Proteobacteria;Alphaproteobacteria;Rhodobacterales;Rhodobacteraceae;Roseovarius;uncultured bacterium
JQ824931.1.1499	0	0	39	18	Bacteria;Proteobacteria;Gammaproteobacteria;Alteromonadales;Alteromonadaceae;Marinobacter;uncultured bacterium
FJ644601.1.1283	23	34	0	0	Bacteria;Proteobacteria;Alphaproteobacteria;Rhodobacterales;Rhodobacteraceae;Tropicimonas;uncultured bacterium
KM270150.1.1417	0	0	40	16	Bacteria;Proteobacteria;Alphaproteobacteria;Rhodobacterales;Rhodobacteraceae;Tropicibacter;uncultured bacterium
AJ295988.1.1337	14	28	12	2	Bacteria;Proteobacteria;Alphaproteobacteria;Rhodobacterales;Rhodobacteraceae;Marivita;Ruegeria aff. gelatinovorans ch611
JX530123.1.1359	18	38	0	0	Bacteria;Proteobacteria;Alphaproteobacteria;Caulobacterales;Hyphomonadaceae;Hyphomonas;uncultured Hyphomonas sp.
HQ871863.1.1367	17	39	0	0	Bacteria;Proteobacteria;Alphaproteobacteria;Rhodobacterales;Rhodobacteraceae;Roseovarius;Roseovarius sp. RCC 1928
JF714702.1.1439	0	0	39	16	Bacteria;Bacteroidetes;Flavobacteriia;Flavobacteriales;Flavobacteriaceae;Muricauda;Muricauda taeanensis
GU061186.1.1379	14	41	0	0	Bacteria;Proteobacteria;Alphaproteobacteria;Rhodobacterales;Rhodobacteraceae;Roseovarius;uncultured alpha proteobacterium
JQ800799.1.1420	26	28	0	0	Bacteria;Proteobacteria;Alphaproteobacteria;Rhodobacterales;Rhodobacteraceae;uncultured;uncultured bacterium
KF771532.1.1451	0	0	39	14	Bacteria;Proteobacteria;Alphaproteobacteria;Rhizobiales;OCS116 clade;uncultured bacterium
JF272150.1.1421	9	14	16	14	Bacteria;Proteobacteria;Alphaproteobacteria;Rhodobacterales;Rhodobacteraceae;Tropicibacter;uncultured bacterium
GU118281.1.1410	16	37	0	0	Bacteria;Proteobacteria;Alphaproteobacteria;Rhizobiales;Phyllobacteriaceae;Cohaesibacter;uncultured bacterium
JF417974.1.1336	18	33	0	0	Bacteria;Proteobacteria;Alphaproteobacteria;Rhodobacterales;Rhodobacteraceae;Roseovarius;Roseovarius sp. IOB-12
FN554595.1.1416	0	0	42	8	Bacteria;Proteobacteria;Alphaproteobacteria;Rhodobacterales;Rhodobacteraceae;Shimia;Rhodobacteraceae bacterium HE6
GU061078.1.1381	21	29	0	0	Bacteria;Proteobacteria;Alphaproteobacteria;Rhodobacterales;Rhodobacteraceae;Celeribacter;uncultured alpha proteobacterium
GQ433928.1.1383	14	35	0	0	Bacteria;Proteobacteria;Alphaproteobacteria;Rhodobacterales;Rhodobacteraceae;Celeribacter;uncultured bacterium
FR714344.1.1330	0	0	31	17	Bacteria;Planctomycetes;Planctomycetacia;Planctomycetales;Planctomycetaceae;Blastopirellula;uncultured planctomycete
DQ486493.1.1501	1	1	28	18	Bacteria;Proteobacteria;Gammaproteobacteria;Xanthomonadales;Algiphilaceae;Algiphilus;Algiphilus aromaticivorans DG1253
AY345433.1.1449	7	10	21	10	Bacteria;Proteobacteria;Alphaproteobacteria;Rhodobacterales;Rhodobacteraceae;uncultured;bacterium K2-19
JQ032293.1.1388	3	1	26	17	Bacteria;Proteobacteria;Gammaproteobacteria;Alteromonadales;Alteromonadaceae;Marinobacter;uncultured bacterium
KJ754648.1.1322	8	20	14	5	Bacteria;Proteobacteria;Alphaproteobacteria;Rhodobacterales;Rhodobacteraceae;Nautella;uncultured bacterium
JX525124.1.1434	0	0	26	20	Bacteria;Proteobacteria;Gammaproteobacteria;Thiotrichales;Piscirickettsiaceae;Methylophaga;uncultured Methylophaga sp.
KC238336.1.1501	0	0	28	17	Bacteria;Proteobacteria;Gammaproteobacteria;Alteromonadales;Alteromonadaceae;Marinobacter;uncultured bacterium
FJ545547.1.1520	17	28	0	0	Bacteria;Bacteroidetes;Flavobacteriia;Flavobacteriales;Flavobacteriaceae;Eudoraea;uncultured bacterium
HE576998.1.1427	17	27	0	0	Bacteria;Proteobacteria;Alphaproteobacteria;Rhodobacterales;Rhodobacteraceae;Roseovarius;Roseovarius sp. RP11
HM126739.1.1388	15	29	0	0	Bacteria;Proteobacteria;Alphaproteobacteria;Rhodobacterales;Rhodobacteraceae;Marivita;uncultured bacterium
KF851208.1.1476	0	0	27	16	Bacteria;Proteobacteria;Gammaproteobacteria;Thiotrichales;Piscirickettsiaceae;Methylophaga;uncultured gamma proteobacterium
KC000900.1.1289	0	0	29	14	Bacteria;Proteobacteria;Alphaproteobacteria;Rhodobacterales;Rhodobacteraceae;Tropicibacter;unidentified marine bacterioplankton
KC465674.1.1426	23	19	0	0	Bacteria;Proteobacteria;Alphaproteobacteria;Rhodobacterales;Rhodobacteraceae;Roseovarius;uncultured bacterium
LFBU01000001.86040.87581	0	0	29	12	Bacteria;Proteobacteria;Gammaproteobacteria;Alteromonadales;Alteromonadaceae;Marinobacter;Marinobacter subterrani
JX525214.1.1437	0	0	32	9	Bacteria;Proteobacteria;Gammaproteobacteria;Thiotrichales;Piscirickettsiaceae;Methylophaga;uncultured Methylophaga sp.
DQ009129.1.2186	0	0	29	11	Bacteria;Proteobacteria;Gammaproteobacteria;Thiotrichales;Piscirickettsiaceae;uncultured;uncultured marine bacterium
DQ153128.1.1450	9	4	20	7	Bacteria;Proteobacteria;Alphaproteobacteria;Rhodobacterales;Rhodobacteraceae;Litorimicrobium;uncultured alpha proteobacterium
DQ860059.1.1414	13	27	0	0	Bacteria;Proteobacteria;Alphaproteobacteria;Rhodobacterales;Rhodobacteraceae;Roseovarius;uncultured alpha proteobacterium
KF771486.1.1446	16	24	0	0	Bacteria;Proteobacteria;Alphaproteobacteria;Sphingomonadales;Sphingomonadaceae;Sphingorhabdus;uncultured bacterium
HM116853.1.1432	6	14	14	5	Bacteria;Proteobacteria;Alphaproteobacteria;Rhodobacterales;Rhodobacteraceae;Pseudoroseovarius;uncultured Roseovarius sp.
AULQ01000006.521.2024	0	0	29	9	Bacteria;Bacteroidetes;Flavobacteriia;Flavobacteriales;Flavobacteriaceae;Mesoflavibacter;Mesoflavibacter zeaxanthinifaciens DSM 18436
EF632666.1.1465	13	25	0	0	Bacteria;Proteobacteria;Alphaproteobacteria;Rhodobacterales;Rhodobacteraceae;Roseovarius;uncultured bacterium
GQ249575.1.1420	20	18	0	0	Bacteria;Proteobacteria;Alphaproteobacteria;Rhodobacterales;Rhodobacteraceae;Roseobacter;uncultured alpha proteobacterium
GU061200.1.1403	14	24	0	0	Bacteria;Proteobacteria;Alphaproteobacteria;Sphingomonadales;Sphingomonadaceae;Sphingorhabdus;uncultured alpha proteobacterium
GU118008.1.1410	13	24	0	0	Bacteria;Proteobacteria;Alphaproteobacteria;Rhizobiales;Phyllobacteriaceae;Cohaesibacter;uncultured bacterium
JQ716282.1.1505	1	1	28	6	Bacteria;Proteobacteria;Gammaproteobacteria;Alteromonadales;Alteromonadaceae;Marinobacter;uncultured bacterium
EF092221.1.1405	19	17	0	0	Bacteria;Proteobacteria;Alphaproteobacteria;Rhodobacterales;Rhodobacteraceae;Roseovarius;uncultured Roseobacter sp.
DQ446103.1.1441	15	21	0	0	Bacteria;Proteobacteria;Alphaproteobacteria;Rhodobacterales;Rhodobacteraceae;Roseovarius;uncultured alpha proteobacterium
HM128207.1.1390	17	19	0	0	Bacteria;Proteobacteria;Alphaproteobacteria;Rhodobacterales;Rhodobacteraceae;Roseovarius;uncultured bacterium
JN825346.1.1425	15	21	0	0	Bacteria;Proteobacteria;Alphaproteobacteria;Rhodobacterales;Rhodobacteraceae;Roseicyclus;uncultured alpha proteobacterium
HQ326382.1.1456	0	0	29	6	Bacteria;Planctomycetes;Phycisphaerae;Phycisphaerales;Phycisphaeraceae;SM1A02;uncultured bacterium
JF769731.1.1453	0	0	22	13	Bacteria;Proteobacteria;Alphaproteobacteria;Rhodobacterales;Rhodobacteraceae;Tateyamaria;uncultured bacterium
JX526708.1.1438	0	0	22	12	Bacteria;Proteobacteria;Gammaproteobacteria;Thiotrichales;Piscirickettsiaceae;Methylophaga;uncultured Methylophaga sp.
GU437576.1.1455	8	26	0	0	Bacteria;Proteobacteria;Alphaproteobacteria;Rhodobacterales;Rhodobacteraceae;Roseovarius;uncultured bacterium
JX530164.1.1437	0	0	22	11	Bacteria;Proteobacteria;Gammaproteobacteria;Thiotrichales;Piscirickettsiaceae;Methylophaga;uncultured Methylophaga sp.
HM128378.1.1388	11	22	0	0	Bacteria;Proteobacteria;Alphaproteobacteria;Rhodobacterales;Rhodobacteraceae;Roseovarius;uncultured bacterium
AY043327.1.1308	14	19	0	0	Bacteria;Proteobacteria;Alphaproteobacteria;Rhodobacterales;Rhodobacteraceae;Citreicella;alpha proteobacterium G100
JQ732032.1.1382	0	0	27	5	Bacteria;Proteobacteria;Alphaproteobacteria;Rhodobacterales;Rhodobacteraceae;uncultured;uncultured bacterium
KJ590550.1.1460	0	0	27	5	Bacteria;Proteobacteria;Alphaproteobacteria;Rhodospirillales;Rhodospirillaceae;uncultured;uncultured bacterium
AJ968650.1.1326	8	13	8	3	Bacteria;Proteobacteria;Alphaproteobacteria;Rhodobacterales;Rhodobacteraceae;Pseudoroseovarius;Roseovarius pelophilus
JX530320.1.1438	0	0	24	7	Bacteria;Proteobacteria;Gammaproteobacteria;Thiotrichales;Piscirickettsiaceae;Methylophaga;uncultured Methylophaga sp.
FJ624429.1.1513	0	0	24	7	Bacteria;Proteobacteria;Gammaproteobacteria;Thiotrichales;Piscirickettsiaceae;Methylophaga;uncultured bacterium
KJ590032.1.1425	0	0	24	7	Bacteria;Proteobacteria;Alphaproteobacteria;ss1-B-07-44;uncultured alpha proteobacterium
EU328021.1.1502	0	0	20	11	Bacteria;Proteobacteria;Gammaproteobacteria;Alteromonadales;Alteromonadaceae;Marinobacter;uncultured Marinobacter sp.
DQ837273.1.1365	13	18	0	0	Bacteria;Proteobacteria;Alphaproteobacteria;Rhodobacterales;Rhodobacteraceae;Roseovarius;uncultured alpha proteobacterium
KF460425.1.1437	12	19	0	0	Bacteria;Proteobacteria;Alphaproteobacteria;Rhodobacterales;Rhodobacteraceae;Roseovarius;bacterium enrichment culture clone 79(2013)
X87339.1.1489	13	18	0	0	Bacteria;Proteobacteria;Gammaproteobacteria;Thiotrichales;Piscirickettsiaceae;Methylophaga;Methylophaga thalassica
KP410680.1.1399	14	17	0	0	Bacteria;Proteobacteria;Alphaproteobacteria;Rhodobacterales;Rhodobacteraceae;Roseovarius;Ruegeria sp. MME-070
HE574857.1.1318	0	0	17	12	Bacteria;Proteobacteria;Alphaproteobacteria;Rhodobacterales;Rhodobacteraceae;Leisingera;uncultured bacterium
AB159209.1.1400	16	13	0	0	Bacteria;Proteobacteria;Alphaproteobacteria;Rhodobacterales;Rhodobacteraceae;Roseovarius;iodide-oxidizing bacterium SE-1
GU452687.1.1427	9	20	0	0	Bacteria;Proteobacteria;Alphaproteobacteria;Rhodobacterales;Rhodobacteraceae;Marivita;uncultured bacterium
DQ015784.1.1415	12	16	0	0	Bacteria;Proteobacteria;Alphaproteobacteria;Caulobacterales;Hyphomonadaceae;Hyphomonas;uncultured bacterium
EU919770.1.1461	0	0	22	5	Bacteria;Proteobacteria;Alphaproteobacteria;Rhodospirillales;Rhodospirillaceae;Magnetospira;uncultured bacterium
EF685673.1.1459	0	0	19	8	Bacteria;Proteobacteria;Gammaproteobacteria;Alteromonadales;Alteromonadaceae;Marinobacter;Marinobacter sp. MN-3
JF769628.1.1460	0	0	22	5	Bacteria;Proteobacteria;Alphaproteobacteria;Rhodobacterales;Rhodobacteraceae;Jannaschia;uncultured bacterium
EU697079.1.1425	8	15	2	2	Bacteria;Proteobacteria;Alphaproteobacteria;Rhodobacterales;Rhodobacteraceae;Marinovum;Rhodobacteraceae bacterium F7
HM128014.1.1400	10	17	0	0	Bacteria;Proteobacteria;Alphaproteobacteria;Rhodobacterales;Rhodobacteraceae;Roseovarius;uncultured bacterium
KF059946.1.1459	11	16	0	0	Bacteria;Proteobacteria;Alphaproteobacteria;Rhodobacterales;Rhodobacteraceae;Roseovarius;uncultured Roseovarius sp.
KJ817612.1.1491	7	20	0	0	Bacteria;Proteobacteria;Alphaproteobacteria;Rhodobacterales;Rhodobacteraceae;Roseovarius;uncultured bacterium
JQ197805.1.1355	0	0	20	6	Bacteria;Proteobacteria;Gammaproteobacteria;Cellvibrionales;Halieaceae;Luminiphilus;uncultured bacterium
EU491923.1.1462	2	2	13	9	Bacteria;Proteobacteria;Gammaproteobacteria;Alteromonadales;Alteromonadaceae;Marinobacter;uncultured bacterium
JN532946.1.1412	8	18	0	0	Bacteria;Proteobacteria;Alphaproteobacteria;Rhodobacterales;Rhodobacteraceae;Roseovarius;uncultured organism
JF417973.1.1295	11	15	0	0	Bacteria;Proteobacteria;Alphaproteobacteria;Rhodobacterales;Rhodobacteraceae;Roseovarius;Roseovarius sp. IOB-7
FM992710.1.1463	0	0	21	4	Bacteria;Proteobacteria;Gammaproteobacteria;Alteromonadales;Alteromonadaceae;Marinobacter;Marinobacter sp. M71_D15
AY258087.1.1369	0	0	21	4	Bacteria;Proteobacteria;Alphaproteobacteria;Rhodobacterales;Rhodobacteraceae;Roseovarius;bacterium DG941
JX526826.1.1393	13	12	0	0	Bacteria;Proteobacteria;Alphaproteobacteria;Sphingomonadales;Sphingomonadaceae;Sphingorhabdus;uncultured Sphingopyxis sp.
EU431217.1.1430	8	17	0	0	Bacteria;Proteobacteria;Alphaproteobacteria;Rhodobacterales;Rhodobacteraceae;Roseovarius;Roseovarius halotolerans
FJ203001.1.1402	0	0	19	5	Bacteria;Proteobacteria;Alphaproteobacteria;Rhodobacterales;Rhodobacteraceae;Shimia;uncultured bacterium
FJ425589.1.1424	0	0	19	5	Bacteria;Proteobacteria;Alphaproteobacteria;Rhodobacterales;Rhodobacteraceae;Shimia;uncultured Shimia sp.
EF190074.1.1507	0	0	15	9	Bacteria;Proteobacteria;Gammaproteobacteria;Alteromonadales;Alteromonadaceae;Marinobacter;uncultured Marinobacter sp.
FJ202353.1.1403	0	0	15	8	Bacteria;Proteobacteria;Alphaproteobacteria;Rhodobacterales;Rhodobacteraceae;Tropicibacter;uncultured bacterium
GQ347754.1.1311	0	0	17	6	Bacteria;Proteobacteria;Alphaproteobacteria;Rhodobacterales;Rhodobacteraceae;Jannaschia;uncultured alpha proteobacterium
JN113071.1.1501	0	0	15	8	Bacteria;Proteobacteria;Gammaproteobacteria;Alteromonadales;Alteromonadaceae;Marinobacter;uncultured bacterium
JQ800976.1.1496	1	1	16	5	Bacteria;Proteobacteria;Gammaproteobacteria;Alteromonadales;Alteromonadaceae;Marinobacter;uncultured bacterium
EU573104.1.1433	8	15	0	0	Bacteria;Proteobacteria;Alphaproteobacteria;Rhodobacterales;Rhodobacteraceae;Celeribacter;bacterium enrichment culture clone EB27.11
ARTV01000021.4040.5585	0	0	17	5	Bacteria;Verrucomicrobia;OPB35 soil group;Verrucomicrobia bacterium SCGC AAA164-E04
KM820457.1.1503	0	0	17	5	Bacteria;Proteobacteria;Gammaproteobacteria;Alteromonadales;Alteromonadaceae;Marinobacter;uncultured bacterium
LN865063.1.1417	1	1	17	3	Bacteria;Proteobacteria;Gammaproteobacteria;Xanthomonadales;Algiphilaceae;Algiphilus;uncultured bacterium
AY345368.1.1415	1	1	13	7	Bacteria;Proteobacteria;Gammaproteobacteria;Alteromonadales;Alteromonadaceae;Marinobacter;bacterium L5
KC425477.1.1425	4	1	10	7	Bacteria;Proteobacteria;Alphaproteobacteria;Rhodobacterales;Rhodobacteraceae;Oceanobacterium;uncultured marine microorganism
FJ202477.1.1404	6	6	8	2	Bacteria;Proteobacteria;Alphaproteobacteria;Rhodobacterales;Rhodobacteraceae;Aestuariivita;uncultured bacterium
FJ202531.1.1405	6	13	2	1	Bacteria;Proteobacteria;Alphaproteobacteria;Rhodobacterales;Rhodobacteraceae;Litorimicrobium;uncultured bacterium
KT952700.1.1425	6	16	0	0	Bacteria;Proteobacteria;Alphaproteobacteria;Rhodobacterales;Rhodobacteraceae;Roseobacter;uncultured bacterium
AJ294352.1.1422	7	15	0	0	Bacteria;Proteobacteria;Alphaproteobacteria;Rhodobacterales;Rhodobacteraceae;Marivita;uncultured Roseobacter 253-16
HQ395172.1.1430	6	16	0	0	Bacteria;Proteobacteria;Alphaproteobacteria;Rhodobacterales;Rhodobacteraceae;Roseovarius;uncultured bacterium
AJ633984.1.1293	2	1	14	4	Bacteria;Proteobacteria;Alphaproteobacteria;Rhodobacterales;Rhodobacteraceae;uncultured;uncultured alpha proteobacterium
AB491855.1.1456	8	8	3	2	Bacteria;Proteobacteria;Alphaproteobacteria;Rhodobacterales;Rhodobacteraceae;Marivita;uncultured alpha proteobacterium
AY162107.1.1318	10	11	0	0	Bacteria;Proteobacteria;Alphaproteobacteria;Rhodobacterales;Rhodobacteraceae;Sulfitobacter;alpha proteobacterium GMD16F09
JF951963.1.1426	4	17	0	0	Bacteria;Proteobacteria;Alphaproteobacteria;Rhodobacterales;Rhodobacteraceae;uncultured;Rhodobacteraceae bacterium SK1
KC465673.1.1426	8	13	0	0	Bacteria;Proteobacteria;Alphaproteobacteria;Rhodobacterales;Rhodobacteraceae;Roseovarius;uncultured bacterium
FJ202368.1.1407	0	0	14	6	Bacteria;Proteobacteria;Alphaproteobacteria;Rhodobacterales;Rhodobacteraceae;uncultured;uncultured bacterium
AY162073.1.1319	0	0	12	8	Bacteria;Proteobacteria;Alphaproteobacteria;Rhodobacterales;Rhodobacteraceae;Roseovarius;alpha proteobacterium GMD29F12.1
JQ661006.1.1347	4	16	0	0	Bacteria;Bacteroidetes;Flavobacteriia;Flavobacteriales;Flavobacteriaceae;Eudoraea;Eudoraea sp. br14
FJ624296.1.1434	7	13	0	0	Bacteria;Proteobacteria;Alphaproteobacteria;Rhodobacterales;Rhodobacteraceae;Sagittula;uncultured bacterium
EF632665.1.1460	10	10	0	0	Bacteria;Proteobacteria;Alphaproteobacteria;Rhodobacterales;Rhodobacteraceae;Roseovarius;uncultured bacterium
JX529189.1.1390	12	8	0	0	Bacteria;Proteobacteria;Alphaproteobacteria;Sphingomonadales;Sphingomonadaceae;Sphingorhabdus;uncultured Sphingopyxis sp.
JASC01000002.237735.239174	9	11	0	0	Bacteria;Proteobacteria;Alphaproteobacteria;Rhodobacterales;Rhodobacteraceae;Sulfitobacter;Sulfitobacter noctilucae
JN463673.1.1383	11	9	0	0	Bacteria;Proteobacteria;Alphaproteobacteria;Rhodobacterales;Rhodobacteraceae;Roseovarius;uncultured organism
JX531116.1.1437	0	0	12	7	Bacteria;Proteobacteria;Gammaproteobacteria;Alteromonadales;Alteromonadaceae;Marinobacter;uncultured Marinobacter sp.
EF660753.1.1481	0	0	6	13	Bacteria;Proteobacteria;Gammaproteobacteria;Alteromonadales;Alteromonadaceae;Marinobacter;Marinobacter kribbensis
KM018424.1.1427	0	0	14	5	Bacteria;Proteobacteria;Alphaproteobacteria;Rhodobacterales;Rhodobacteraceae;uncultured;uncultured proteobacterium
JX526077.1.1435	0	0	11	8	Bacteria;Proteobacteria;Gammaproteobacteria;Thiotrichales;Piscirickettsiaceae;Methylophaga;uncultured Methylophaga sp.
FR714359.1.1330	0	0	15	4	Bacteria;Planctomycetes;Planctomycetacia;Planctomycetales;Planctomycetaceae;Blastopirellula;uncultured planctomycete
HG004178.1.1471	1	1	10	7	Bacteria;Proteobacteria;Gammaproteobacteria;Alteromonadales;Alteromonadaceae;Marinobacter;Marinobacter sp. EM10
DQ015843.1.1459	7	12	0	0	Bacteria;Proteobacteria;Alphaproteobacteria;Sphingomonadales;Sphingomonadaceae;Sphingorhabdus;uncultured bacterium
ACCU01000015.1342938.1344400	10	9	0	0	Bacteria;Proteobacteria;Alphaproteobacteria;Rhodobacterales;Rhodobacteraceae;Labrenzia;Labrenzia alexandrii DFL-11
KT952715.1.1430	3	16	0	0	Bacteria;Proteobacteria;Alphaproteobacteria;Rhodobacterales;Rhodobacteraceae;Roseovarius;uncultured bacterium
KM093857.1.1426	0	0	12	6	Bacteria;Proteobacteria;Alphaproteobacteria;Rhodobacterales;Rhodobacteraceae;Oceanicella;Oceanicella sp. SM1341
JN874329.1.1424	0	0	12	6	Bacteria;Proteobacteria;Alphaproteobacteria;Rhodobacterales;Rhodobacteraceae;Shimia;uncultured bacterium
KJ814098.1.1506	0	0	15	3	Bacteria;Proteobacteria;Gammaproteobacteria;Alteromonadales;Alteromonadaceae;Marinobacter;uncultured bacterium
AY162102.1.1320	1	3	8	6	Bacteria;Proteobacteria;Alphaproteobacteria;Rhodobacterales;Rhodobacteraceae;Marinovum;alpha proteobacterium GMD21D01
AF022392.1.1419	4	3	8	3	Bacteria;Proteobacteria;Alphaproteobacteria;Rhodobacterales;Rhodobacteraceae;alpha proteobacterium str. 303
JN637789.1.1422	3	9	6	0	Bacteria;Proteobacteria;Alphaproteobacteria;Rhodobacterales;Rhodobacteraceae;uncultured;uncultured marine microorganism
KJ817619.1.1425	8	7	2	1	Bacteria;Proteobacteria;Alphaproteobacteria;Rhodobacterales;Rhodobacteraceae;Marivita;uncultured bacterium
KP272158.1.1433	8	10	0	0	Bacteria;Proteobacteria;Alphaproteobacteria;Rhodobacterales;Rhodobacteraceae;Roseovarius;Roseovarius sp. NAP1
FJ510233.1.1374	0	0	11	6	Bacteria;Proteobacteria;Betaproteobacteria;Burkholderiales;Burkholderiaceae;Limnobacter;uncultured bacterium
EF573754.1.1504	0	0	9	8	Bacteria;Proteobacteria;Gammaproteobacteria;Alteromonadales;Alteromonadaceae;Marinobacter;uncultured bacterium
EU735624.1.1504	0	0	12	5	Bacteria;Proteobacteria;Gammaproteobacteria;Alteromonadales;Alteromonadaceae;Marinobacter;uncultured bacterium
KM820463.1.1495	0	0	16	1	Bacteria;Proteobacteria;Gammaproteobacteria;Alteromonadales;Alteromonadaceae;Marinobacter;uncultured bacterium
HQ203892.1.1426	5	12	0	0	Bacteria;Proteobacteria;Alphaproteobacteria;Rhodobacterales;Rhodobacteraceae;Sulfitobacter;uncultured bacterium
KF771494.1.1426	6	11	0	0	Bacteria;Proteobacteria;Alphaproteobacteria;Rhodobacterales;Rhodobacteraceae;uncultured;uncultured bacterium
HM171185.1.1405	0	0	9	7	Bacteria;Proteobacteria;Gammaproteobacteria;Thiotrichales;Piscirickettsiaceae;Methylophaga;uncultured Methylophaga sp.
DQ412064.1.1503	0	0	11	5	Bacteria;Proteobacteria;Gammaproteobacteria;Alteromonadales;Alteromonadaceae;Marinobacter;Marinobacter sp. LOB-4
JX526783.1.1438	0	0	7	9	Bacteria;Proteobacteria;Gammaproteobacteria;Thiotrichales;Piscirickettsiaceae;Methylophaga;uncultured Methylophaga sp.
JF272068.1.1423	4	12	0	0	Bacteria;Proteobacteria;Alphaproteobacteria;Rhodobacterales;Rhodobacteraceae;Aestuariivita;uncultured bacterium
HM630158.1.1389	6	10	0	0	Bacteria;Proteobacteria;Alphaproteobacteria;Rhodobacterales;Rhodobacteraceae;uncultured;uncultured bacterium
FN396668.1.1400	4	12	0	0	Bacteria;Bacteroidetes;Flavobacteriia;Flavobacteriales;Flavobacteriaceae;Maribacter;uncultured marine bacterium
EF632662.1.1477	3	13	0	0	Bacteria;Proteobacteria;Alphaproteobacteria;Rhodobacterales;Rhodobacteraceae;Roseovarius;uncultured bacterium
JN874033.1.1458	0	0	10	5	Bacteria;Proteobacteria;Gammaproteobacteria;Alteromonadales;Alteromonadaceae;Marinobacter;uncultured bacterium
AF237685.1.1477	0	0	12	3	Bacteria;Proteobacteria;Gammaproteobacteria;Alteromonadales;Alteromonadaceae;Marinobacter;Marinobacter sp.
JF979315.1.1539	0	0	11	4	Bacteria;Proteobacteria;Gammaproteobacteria;Alteromonadales;Alteromonadaceae;Marinobacter;uncultured Marinobacter sp.
GU118131.1.1406	0	0	8	7	Bacteria;Proteobacteria;Alphaproteobacteria;Rhizobiales;Phyllobacteriaceae;Oricola;uncultured bacterium
HM126967.1.1391	4	11	0	0	Bacteria;Proteobacteria;Alphaproteobacteria;Rhodobacterales;Rhodobacteraceae;Roseovarius;uncultured bacterium
KC997601.1.1505	6	9	0	0	Bacteria;Proteobacteria;Gammaproteobacteria;Salinisphaerales;Salinisphaeraceae;Oceanococcus;Oceanococcus atlanticus
AWFG01000025.396.1855	6	9	0	0	Bacteria;Proteobacteria;Alphaproteobacteria;Caulobacterales;Hyphomonadaceae;Hyphomonas;Hyphomonas chukchiensis
HM128350.1.1388	6	9	0	0	Bacteria;Proteobacteria;Alphaproteobacteria;Rhodobacterales;Rhodobacteraceae;Roseovarius;uncultured bacterium
HE574886.1.1307	6	9	0	0	Bacteria;Proteobacteria;Alphaproteobacteria;Rhodobacterales;Rhodobacteraceae;Ruegeria;uncultured bacterium
KJ590549.1.1420	8	7	0	0	Bacteria;Proteobacteria;Alphaproteobacteria;Rhodobacterales;Rhodobacteraceae;Tateyamaria;uncultured bacterium
KC001493.1.1294	6	9	0	0	Bacteria;Proteobacteria;Alphaproteobacteria;Rhodobacterales;Rhodobacteraceae;Roseovarius;unidentified marine bacterioplankton
FJ716880.1.1460	0	0	9	5	Bacteria;Proteobacteria;Alphaproteobacteria;Rhodobacterales;Rhodobacteraceae;Thalassobius;uncultured bacterium
JF272140.1.1427	0	0	7	7	Bacteria;Proteobacteria;Alphaproteobacteria;Rhodobacterales;Rhodobacteraceae;uncultured;uncultured bacterium
JN874075.1.1425	0	0	8	6	Bacteria;Proteobacteria;Alphaproteobacteria;Rhodobacterales;Rhodobacteraceae;Shimia;uncultured bacterium
JQ195597.1.1354	0	0	12	2	Bacteria;Proteobacteria;Gammaproteobacteria;Cellvibrionales;Halieaceae;Luminiphilus;uncultured bacterium
JF272217.1.1428	0	0	10	4	Bacteria;Proteobacteria;Alphaproteobacteria;Rhodobacterales;Rhodobacteraceae;uncultured;uncultured bacterium
AY162098.1.1318	0	0	9	5	Bacteria;Proteobacteria;Alphaproteobacteria;Rhodobacterales;Rhodobacteraceae;Oceanicola;alpha proteobacterium GMD21H11
GU584136.1.1477	1	1	6	6	Bacteria;Proteobacteria;Gammaproteobacteria;Alteromonadales;Alteromonadaceae;Marinobacter;Marinobacter sp. 114Z-8
JN874089.1.1487	2	1	10	1	Bacteria;Proteobacteria;Gammaproteobacteria;Alteromonadales;Alteromonadaceae;Marinobacter;uncultured bacterium
EU592330.1.1387	3	11	0	0	Bacteria;Proteobacteria;Alphaproteobacteria;Rhodobacterales;Rhodobacteraceae;Marivita;uncultured bacterium
KC545259.1.1464	7	7	0	0	Bacteria;Proteobacteria;Alphaproteobacteria;Rhodobacterales;Rhodobacteraceae;Roseovarius;Roseovarius sp. EF1C-B42
KF799229.1.1333	6	8	0	0	Bacteria;Proteobacteria;Alphaproteobacteria;Rhodobacterales;Rhodobacteraceae;Sulfitobacter;uncultured bacterium
KJ590577.1.1428	0	0	6	7	Bacteria;Proteobacteria;Alphaproteobacteria;Rhodobacterales;Rhodobacteraceae;Jannaschia;uncultured bacterium
EU592375.1.1423	0	0	9	4	Bacteria;Proteobacteria;Alphaproteobacteria;Rhodobacterales;Rhodobacteraceae;uncultured;uncultured bacterium
JX240937.1.1448	0	0	9	4	Bacteria;Proteobacteria;Alphaproteobacteria;Rhodobacterales;Rhodobacteraceae;Rhodovulum;uncultured alpha proteobacterium
HM171227.1.1368	0	0	9	4	Bacteria;Proteobacteria;Gammaproteobacteria;Thiotrichales;Piscirickettsiaceae;Methylophaga;Methylophaga sp. enrichment culture clone M81C24
JQ824964.1.1498	1	2	5	5	Bacteria;Proteobacteria;Gammaproteobacteria;Alteromonadales;Alteromonadaceae;Marinobacter;uncultured bacterium
CP001978.354369.355900	3	1	7	2	Bacteria;Proteobacteria;Gammaproteobacteria;Alteromonadales;Alteromonadaceae;Marinobacter;Marinobacter adhaerens HP15
FJ716869.1.1460	4	9	0	0	Bacteria;Proteobacteria;Alphaproteobacteria;Rhodobacterales;Rhodobacteraceae;Marivita;uncultured bacterium
DQ463161.1.1498	2	11	0	0	Bacteria;Proteobacteria;Gammaproteobacteria;Thiotrichales;Piscirickettsiaceae;Methylophaga;Methylophaga aminisulfidivorans MP
AY162070.1.1325	6	7	0	0	Bacteria;Proteobacteria;Alphaproteobacteria;Rhodobacterales;Rhodobacteraceae;Roseovarius;alpha proteobacterium GMD29C12
FJ193610.1.1445	4	9	0	0	Bacteria;Proteobacteria;Betaproteobacteria;Burkholderiales;Burkholderiaceae;Ralstonia;uncultured Ralstonia sp.
FR683775.1.1421	3	10	0	0	Bacteria;Proteobacteria;Alphaproteobacteria;Rhodobacterales;Rhodobacteraceae;Sulfitobacter;uncultured marine bacterium
JN874050.1.1442	0	0	10	2	Bacteria;Proteobacteria;Gammaproteobacteria;Alteromonadales;Alteromonadaceae;Marinobacter;uncultured bacterium
JF979311.1.1528	0	0	10	2	Bacteria;Proteobacteria;Gammaproteobacteria;Alteromonadales;Alteromonadaceae;Marinobacter;uncultured Marinobacter sp.
EF632699.1.1411	0	0	6	6	Bacteria;Proteobacteria;Gammaproteobacteria;Alteromonadales;Alteromonadaceae;Marinobacter;uncultured bacterium
JN594643.1.1426	0	0	10	2	Bacteria;Proteobacteria;Gammaproteobacteria;Alteromonadales;Alteromonadaceae;Marinobacter;uncultured bacterium
AATQ01000039.15924.17359	0	0	8	4	Bacteria;Proteobacteria;Alphaproteobacteria;Rhodobacterales;Rhodobacteraceae;Pelagibaca;Pelagibaca bermudensis HTCC2601
KM820581.1.1422	2	2	5	3	Bacteria;Proteobacteria;Alphaproteobacteria;Rhodobacterales;Rhodobacteraceae;uncultured;uncultured bacterium
KC208031.1.1319	4	8	0	0	Bacteria;Proteobacteria;Alphaproteobacteria;Rhodobacterales;Rhodobacteraceae;Roseobacter;Psychromonas sp. GY23
KF799081.1.1431	6	6	0	0	Bacteria;Proteobacteria;Alphaproteobacteria;Rhodobacterales;Rhodobacteraceae;Roseovarius;uncultured bacterium
GU061080.1.1377	5	7	0	0	Bacteria;Proteobacteria;Alphaproteobacteria;Rhodobacterales;Rhodobacteraceae;Roseovarius;uncultured alpha proteobacterium
HQ326314.1.1427	4	8	0	0	Bacteria;Proteobacteria;Alphaproteobacteria;Rhodobacterales;Rhodobacteraceae;Roseovarius;uncultured bacterium
KF799140.1.1427	6	6	0	0	Bacteria;Proteobacteria;Alphaproteobacteria;Rhodobacterales;Rhodobacteraceae;Sulfitobacter;uncultured bacterium
KP299847.1.1429	4	8	0	0	Bacteria;Proteobacteria;Alphaproteobacteria;Rhodobacterales;Rhodobacteraceae;Actibacterium;uncultured bacterium
JN038227.1.1431	5	7	0	0	Bacteria;Proteobacteria;Alphaproteobacteria;Rhodobacterales;Rhodobacteraceae;Seohaeicola;uncultured Rhodobacteraceae bacterium
EU010139.1.1480	0	0	3	8	Bacteria;Proteobacteria;Gammaproteobacteria;Cellvibrionales;Halieaceae;Luminiphilus;uncultured marine bacterium
JX537795.1.1536	0	0	8	3	Bacteria;Proteobacteria;Gammaproteobacteria;Alteromonadales;Alteromonadaceae;Marinobacter;Marinobacter sp. Anaero4
JMLY01000001.1543012.1544532	0	0	5	6	Bacteria;Proteobacteria;Gammaproteobacteria;Alteromonadales;Alteromonadaceae;Marinobacter;Marinobacter sp. HL-58
JN408879.1.1456	0	0	5	6	Bacteria;Proteobacteria;Gammaproteobacteria;Thiotrichales;Piscirickettsiaceae;Methylophaga;uncultured gamma proteobacterium
KC238334.1.1485	0	0	9	2	Bacteria;Bacteroidetes;Flavobacteriia;Flavobacteriales;Cryomorphaceae;uncultured;uncultured bacterium
KJ817631.1.1434	3	5	2	1	Bacteria;Proteobacteria;Alphaproteobacteria;Rhodobacterales;Rhodobacteraceae;uncultured;uncultured bacterium
FJ193987.1.1435	4	7	0	0	Bacteria;Proteobacteria;Betaproteobacteria;Burkholderiales;Burkholderiaceae;Ralstonia;uncultured Ralstonia sp.
JN485455.1.1370	3	8	0	0	Bacteria;Proteobacteria;Alphaproteobacteria;Rhodobacterales;Rhodobacteraceae;uncultured;uncultured organism
FJ191405.1.1454	7	4	0	0	Bacteria;Proteobacteria;Betaproteobacteria;Burkholderiales;Burkholderiaceae;Ralstonia;uncultured Ralstonia sp.
EF123392.1.1428	1	10	0	0	Bacteria;Proteobacteria;Alphaproteobacteria;Rhodobacterales;Rhodobacteraceae;uncultured;uncultured alpha proteobacterium
EU935256.1.1537	4	7	0	0	Bacteria;Proteobacteria;Betaproteobacteria;Burkholderiales;Burkholderiaceae;Ralstonia;bacterium N155G.626
JX441573.1.1499	0	0	5	5	Bacteria;Proteobacteria;Gammaproteobacteria;Alteromonadales;Alteromonadaceae;Marinobacter;uncultured bacterium
AQXH01000003.167102.168605	0	0	9	1	Bacteria;Bacteroidetes;Bacteroidetes Incertae Sedis;Order III;Unknown Family;Balneola;Balneola vulgaris DSM 17893
JN874082.1.1486	0	0	8	2	Bacteria;Proteobacteria;Gammaproteobacteria;Alteromonadales;Alteromonadaceae;Marinobacter;uncultured bacterium
EU735671.1.1498	0	0	7	3	Bacteria;Proteobacteria;Gammaproteobacteria;Xanthomonadales;Algiphilaceae;Algiphilus;uncultured bacterium
JF979243.1.1484	0	0	5	5	Bacteria;Proteobacteria;Gammaproteobacteria;Alteromonadales;Alteromonadaceae;Marinobacter;uncultured Marinobacter sp.
AB167040.1.1427	0	0	7	3	Bacteria;Proteobacteria;Gammaproteobacteria;Alteromonadales;Alteromonadaceae;Marinobacter;Marinobacter sp. NT N125
FJ510234.1.1374	0	0	8	2	Bacteria;Proteobacteria;Betaproteobacteria;Burkholderiales;Burkholderiaceae;Limnobacter;uncultured bacterium
GU223374.1.1472	0	0	5	5	Bacteria;Proteobacteria;Gammaproteobacteria;Alteromonadales;Alteromonadaceae;Marinobacter;Marinobacter sp. EM491
EU907921.1.1430	0	0	6	4	Bacteria;Proteobacteria;Gammaproteobacteria;Alteromonadales;Alteromonadaceae;Marinobacter;Marinobacter sp. SKUK MB1006
AB429078.1.1410	0	0	8	2	Bacteria;Proteobacteria;Alphaproteobacteria;Caulobacterales;Hyphomonadaceae;uncultured;carbazole-degrading bacterium OC12S
EF061947.1.1432	0	0	7	3	Bacteria;Proteobacteria;Alphaproteobacteria;Rhodobacterales;Rhodobacteraceae;Halovulum;uncultured alpha proteobacterium
EU328045.1.1491	0	0	7	3	Bacteria;Proteobacteria;Gammaproteobacteria;Xanthomonadales;Solimonadaceae;Polycyclovorans;uncultured gamma proteobacterium
AM882553.1.1498	0	0	8	2	Bacteria;Proteobacteria;Gammaproteobacteria;Alteromonadales;Alteromonadaceae;Marinobacter;uncultured gamma proteobacterium
FJ825853.1.1420	2	4	1	3	Bacteria;Proteobacteria;Alphaproteobacteria;Rhodobacterales;Rhodobacteraceae;uncultured;uncultured marine bacterium
DQ153134.1.1454	4	4	1	1	Bacteria;Proteobacteria;Alphaproteobacteria;Rhodobacterales;Rhodobacteraceae;Roseovarius;uncultured alpha proteobacterium
FJ172064.1.1432	3	7	0	0	Bacteria;Proteobacteria;Alphaproteobacteria;Rhodobacterales;Rhodobacteraceae;Seohaeicola;uncultured bacterium
KM820568.1.1425	2	8	0	0	Bacteria;Proteobacteria;Alphaproteobacteria;Rhodobacterales;Rhodobacteraceae;uncultured bacterium
FJ203288.1.1388	7	3	0	0	Bacteria;Proteobacteria;Alphaproteobacteria;Rhodobacterales;Rhodobacteraceae;Roseovarius;uncultured bacterium
KC294903.1.1395	2	8	0	0	Bacteria;Proteobacteria;Alphaproteobacteria;Rhodobacterales;Rhodobacteraceae;Marivita;uncultured bacterium
KT880289.1.1423	1	9	0	0	Bacteria;Proteobacteria;Alphaproteobacteria;Rhodobacterales;Rhodobacteraceae;Litorimicrobium;uncultured alpha proteobacterium
AM691093.1.1467	0	10	0	0	Bacteria;Proteobacteria;Alphaproteobacteria;Rhodobacterales;Rhodobacteraceae;Roseovarius;uncultured Rhodobacteraceae bacterium
HQ326375.1.1422	3	7	0	0	Bacteria;Proteobacteria;Alphaproteobacteria;Rhodobacterales;Rhodobacteraceae;Roseobacter;uncultured bacterium
JF514233.1.1450	4	6	0	0	Bacteria;Proteobacteria;Alphaproteobacteria;Sphingomonadales;Sphingomonadaceae;Sphingorhabdus;uncultured bacterium
JX391698.1.1501	6	4	0	0	Bacteria;Proteobacteria;Gammaproteobacteria;Thiotrichales;Piscirickettsiaceae;Methylophaga;uncultured bacterium
AY845242.1.1390	5	5	0	0	Bacteria;Proteobacteria;Alphaproteobacteria;Rhodobacterales;Rhodobacteraceae;Roseovarius;uncultured bacterium
JN637813.1.1425	4	6	0	0	Bacteria;Proteobacteria;Alphaproteobacteria;Rhodobacterales;Rhodobacteraceae;uncultured;uncultured marine microorganism
EU592351.1.1446	4	6	0	0	Bacteria;Bacteroidetes;Flavobacteriia;Flavobacteriales;Flavobacteriaceae;Planktosalinus;uncultured bacterium
GU437547.1.1449	4	6	0	0	Bacteria;Proteobacteria;Alphaproteobacteria;Rhodobacterales;Rhodobacteraceae;Roseovarius;uncultured bacterium
HQ697806.1.1500	0	0	5	4	Bacteria;Proteobacteria;Gammaproteobacteria;Thiotrichales;Piscirickettsiaceae;Methylophaga;uncultured bacterium
JN874021.1.1475	0	0	5	4	Bacteria;Proteobacteria;Gammaproteobacteria;Alteromonadales;Alteromonadaceae;Marinobacter;uncultured bacterium
DQ289901.1.1318	0	0	6	3	Bacteria;Proteobacteria;Alphaproteobacteria;Rhodobacterales;Rhodobacteraceae;Oceanicola;uncultured alpha proteobacterium
KF771523.1.1428	0	0	8	1	Bacteria;Proteobacteria;Alphaproteobacteria;Rhodobacterales;Rhodobacteraceae;uncultured;uncultured bacterium
KT880319.1.1491	0	0	7	2	Bacteria;Proteobacteria;Gammaproteobacteria;Cellvibrionales;Halieaceae;OM60(NOR5) clade;uncultured gamma proteobacterium
KJ817485.1.1461	0	0	6	3	Bacteria;Proteobacteria;Alphaproteobacteria;Rhodospirillales;Rhodospirillaceae;uncultured;uncultured bacterium
EF092174.1.1291	0	0	6	3	Bacteria;Proteobacteria;Alphaproteobacteria;Rhodospirillales;Rhodospirillaceae;uncultured;uncultured alpha proteobacterium
EF123360.1.1429	0	0	8	1	Bacteria;Proteobacteria;Alphaproteobacteria;Rhodobacterales;Rhodobacteraceae;uncultured;uncultured alpha proteobacterium
JQ800726.1.1435	0	0	6	3	Bacteria;Proteobacteria;Alphaproteobacteria;Rhodobacterales;Rhodobacteraceae;Roseobacter clade NAC11-7 lineage;uncultured bacterium
AM945664.1.1334	1	2	5	1	Bacteria;Proteobacteria;Gammaproteobacteria;Alteromonadales;Alteromonadaceae;Marinobacter;Marinobacter sp. NT N31
EU010163.1.1402	2	3	4	0	Bacteria;Proteobacteria;Alphaproteobacteria;Rhodobacterales;Rhodobacteraceae;uncultured;uncultured marine bacterium
JF769574.1.1459	3	3	2	1	Bacteria;Proteobacteria;Alphaproteobacteria;Rhodobacterales;Rhodobacteraceae;Marivita;uncultured bacterium
AY922228.1.1319	4	3	1	1	Bacteria;Proteobacteria;Alphaproteobacteria;Rhodobacterales;Rhodobacteraceae;Oceanicola;uncultured alpha proteobacterium
KF289475.1.1339	5	4	0	0	Bacteria;Proteobacteria;Alphaproteobacteria;Rhodobacterales;Rhodobacteraceae;Roseovarius;Roseovarius sp. kmb46
AJ315683.1.1437	1	8	0	0	Bacteria;Proteobacteria;Alphaproteobacteria;Rhodobacterales;Rhodobacteraceae;Roseicyclus;alpha proteobacterium ML42
LAZR01028296.441.1897	4	5	0	0	Bacteria;Proteobacteria;Alphaproteobacteria;Rhodobacterales;Rhodobacteraceae;uncultured;marine sediment metagenome
GU644363.1.1376	3	6	0	0	Bacteria;Proteobacteria;Alphaproteobacteria;Sphingomonadales;Sphingomonadaceae;Sphingorhabdus;Sphingopyxis sp. KLE1219
GU437570.1.1382	5	4	0	0	Bacteria;Proteobacteria;Alphaproteobacteria;Rhodobacterales;Rhodobacteraceae;Roseovarius;uncultured bacterium
AXAQ01000009.2607.4040	3	6	0	0	Bacteria;Proteobacteria;Alphaproteobacteria;Caulobacterales;Hyphomonadaceae;Hyphomonas;Mastigocoleus testarum BC008
FJ716854.1.1460	4	5	0	0	Bacteria;Proteobacteria;Alphaproteobacteria;Rhodobacterales;Rhodobacteraceae;Marivita;uncultured bacterium
GU061067.1.1384	5	4	0	0	Bacteria;Proteobacteria;Alphaproteobacteria;Rhodobacterales;Rhodobacteraceae;Celeribacter;uncultured alpha proteobacterium
AF082791.1.1301	3	6	0	0	Bacteria;Proteobacteria;Alphaproteobacteria;Caulobacterales;Hyphomonadaceae;Hyphomonas;Hyphomonas johnsonii
HM128371.1.1392	3	6	0	0	Bacteria;Proteobacteria;Alphaproteobacteria;Rhodobacterales;Rhodobacteraceae;Roseovarius;uncultured bacterium
JN616241.1.1234	2	7	0	0	Bacteria;Proteobacteria;Alphaproteobacteria;Rhizobiales;Hyphomicrobiaceae;Filomicrobium;uncultured bacterium
EU050750.1.1407	0	0	5	3	Bacteria;Proteobacteria;Alphaproteobacteria;Rhodobacterales;Rhodobacteraceae;uncultured;uncultured alpha proteobacterium
KF179753.1.1383	0	0	6	2	Bacteria;Proteobacteria;Alphaproteobacteria;Rhodobacterales;Rhodobacteraceae;Shimia;uncultured bacterium
JX528777.1.1441	0	0	6	2	Bacteria;Proteobacteria;Gammaproteobacteria;Alteromonadales;Alteromonadaceae;Marinobacter;uncultured Marinobacter sp.
KF179799.1.1382	0	0	6	2	Bacteria;Proteobacteria;Alphaproteobacteria;Rhodobacterales;Rhodobacteraceae;uncultured bacterium
KJ009494.1.1443	0	0	7	1	Bacteria;Proteobacteria;Gammaproteobacteria;Alteromonadales;Alteromonadaceae;Marinobacter;Marinobacter algicola
JQ716298.1.1505	0	0	7	1	Bacteria;Proteobacteria;Gammaproteobacteria;Alteromonadales;Alteromonadaceae;Marinobacter;uncultured bacterium
HM127004.1.1387	0	0	6	2	Bacteria;Proteobacteria;Alphaproteobacteria;Rhodobacterales;Rhodobacteraceae;Tropicibacter;uncultured bacterium
JN637783.1.1419	2	3	2	1	Bacteria;Proteobacteria;Alphaproteobacteria;Rhodobacterales;Rhodobacteraceae;uncultured;uncultured marine microorganism
JQ800686.1.1451	5	3	0	0	Bacteria;Planctomycetes;Phycisphaerae;Phycisphaerales;Phycisphaeraceae;SM1A02;uncultured bacterium
GU061088.1.1386	5	3	0	0	Bacteria;Proteobacteria;Alphaproteobacteria;Rhodobacterales;Rhodobacteraceae;Celeribacter;uncultured alpha proteobacterium
DQ103616.1.1391	3	5	0	0	Bacteria;Proteobacteria;Alphaproteobacteria;Rhodobacterales;Rhodobacteraceae;Roseovarius;uncultured bacterium
JN430402.1.1349	6	2	0	0	Bacteria;Proteobacteria;Alphaproteobacteria;Rhodobacterales;Rhodobacteraceae;Tropicimonas;uncultured organism
KF798501.1.1426	3	5	0	0	Bacteria;Proteobacteria;Alphaproteobacteria;Rhodobacterales;Rhodobacteraceae;Sulfitobacter;uncultured bacterium
AB362256.1.1395	6	2	0	0	Bacteria;Proteobacteria;Alphaproteobacteria;Rhodobacterales;Rhodobacteraceae;Seohaeicola;Rhodobacteraceae bacterium JAM-AL0110
AY771726.1.1501	0	8	0	0	Bacteria;Bacteroidetes;Flavobacteriia;Flavobacteriales;Flavobacteriaceae;Maribacter;Pibocella ponti
FR685248.1.1423	4	4	0	0	Bacteria;Proteobacteria;Alphaproteobacteria;Rhodobacterales;Rhodobacteraceae;uncultured marine bacterium
FJ202552.1.1403	5	3	0	0	Bacteria;Proteobacteria;Alphaproteobacteria;Rhodobacterales;Rhodobacteraceae;Aestuariivita;uncultured bacterium
JN683992.1.1428	4	4	0	0	Bacteria;Proteobacteria;Alphaproteobacteria;Rhodobacterales;Rhodobacteraceae;Roseovarius;uncultured bacterium
AF513438.1.1363	2	6	0	0	Bacteria;Proteobacteria;Alphaproteobacteria;Rhodobacterales;Rhodobacteraceae;Roseovarius;Roseobacter sp. LA7
JQ195105.1.1360	0	0	6	1	Bacteria;Proteobacteria;Gammaproteobacteria;Oceanospirillales;Oceanospirillaceae;Pseudohongiella;uncultured bacterium
AJ581349.1.1511	0	0	6	1	Bacteria;Proteobacteria;Gammaproteobacteria;Oceanospirillales;OM182 clade;uncultured gamma proteobacterium
KC682620.1.1420	0	0	7	0	Bacteria;Proteobacteria;Alphaproteobacteria;Rhodobacterales;Rhodobacteraceae;Roseovarius;uncultured bacterium
FJ403059.1.1359	0	0	5	2	Bacteria;Proteobacteria;Alphaproteobacteria;Rhodobacterales;Rhodobacteraceae;Epibacterium;uncultured Thalassobius sp.
AF482686.1.1526	0	0	3	4	Bacteria;Proteobacteria;Gammaproteobacteria;Alteromonadales;Alteromonadaceae;Marinobacter;Marinobacter sp. SBS
JX680700.1.1306	0	0	3	4	Bacteria;Proteobacteria;Alphaproteobacteria;Rhodobacterales;Rhodobacteraceae;Tropicibacter;uncultured bacterium
FR686072.1.1471	0	0	5	2	Bacteria;Proteobacteria;Gammaproteobacteria;Cellvibrionales;Porticoccaceae;SAR92 clade;uncultured marine bacterium
JQ753099.1.1476	0	0	5	2	Bacteria;Proteobacteria;Gammaproteobacteria;Thiotrichales;Piscirickettsiaceae;Methylophaga;uncultured gamma proteobacterium
KF799156.1.1432	0	0	5	2	Bacteria;Proteobacteria;Alphaproteobacteria;Rhodobacterales;Rhodobacteraceae;uncultured;uncultured bacterium
FJ203039.1.1381	0	0	5	2	Bacteria;Proteobacteria;Alphaproteobacteria;Rhodobacterales;Rhodobacteraceae;uncultured;uncultured bacterium
FJ813568.1.1429	0	0	6	1	Bacteria;Proteobacteria;Alphaproteobacteria;Rhodobacterales;Rhodobacteraceae;uncultured;uncultured bacterium
JX441552.1.1448	0	0	3	4	Bacteria;Proteobacteria;Alphaproteobacteria;Rhodobacterales;Rhodobacteraceae;uncultured;uncultured bacterium
FJ716873.1.1460	0	0	4	3	Bacteria;Proteobacteria;Alphaproteobacteria;Rhodobacterales;Rhodobacteraceae;Thalassobius;uncultured bacterium
HM057803.1.1529	0	0	5	2	Bacteria;Planctomycetes;Planctomycetacia;Planctomycetales;Planctomycetaceae;Planctomyces;uncultured planctomycete
KC465636.1.1492	0	0	7	0	Bacteria;Proteobacteria;Gammaproteobacteria;Alteromonadales;Alteromonadaceae;Marinobacter;uncultured bacterium
JQ195674.1.1286	0	0	6	1	Bacteria;Proteobacteria;Alphaproteobacteria;Rhodobacterales;Rhodobacteraceae;uncultured;uncultured bacterium
FJ203313.1.1384	0	0	6	1	Bacteria;Proteobacteria;Alphaproteobacteria;Rhodobacterales;Rhodobacteraceae;Tropicibacter;uncultured bacterium
KF771521.1.1452	1	1	3	2	Bacteria;Proteobacteria;Alphaproteobacteria;4-Org1-14;uncultured bacterium
HM116854.1.1427	1	2	1	3	Bacteria;Proteobacteria;Alphaproteobacteria;Rhodobacterales;Rhodobacteraceae;Sedimentitalea;uncultured Sulfitobacter sp.
JN431197.1.1359	1	6	0	0	Bacteria;Proteobacteria;Alphaproteobacteria;Rhodobacterales;Rhodobacteraceae;Roseovarius;uncultured organism
JF904745.1.1451	2	5	0	0	Bacteria;Proteobacteria;Alphaproteobacteria;Rhodobacterales;Rhodobacteraceae;Roseobacter;uncultured Sulfitobacter sp.
AB458524.1.1392	0	7	0	0	Bacteria;Proteobacteria;Alphaproteobacteria;Rhodobacterales;Rhodobacteraceae;Roseovarius;iodide-oxidizing bacterium dMB-MAT3
FJ193620.1.1451	2	5	0	0	Bacteria;Proteobacteria;Betaproteobacteria;Burkholderiales;Burkholderiaceae;Ralstonia;uncultured Ralstonia sp.
HQ857621.1.1431	5	2	0	0	Bacteria;Proteobacteria;Alphaproteobacteria;Rhodobacterales;Rhodobacteraceae;Maritimibacter;uncultured Rhodobacteraceae bacterium
JN986010.1.1425	5	2	0	0	Bacteria;Proteobacteria;Alphaproteobacteria;Rhodobacterales;Rhodobacteraceae;Ascidiaceihabitans;uncultured bacterium
AJ871954.1.1395	3	4	0	0	Bacteria;Proteobacteria;Alphaproteobacteria;Rhodobacterales;Rhodobacteraceae;Marinovum;Rhodobacteraceae bacterium GPM2545
AQQY01000019.454.1899	2	5	0	0	Bacteria;Proteobacteria;Alphaproteobacteria;Rhodobacterales;Rhodobacteraceae;Actibacterium;Actibacterium atlanticum
JX206757.1.1428	2	5	0	0	Bacteria;Proteobacteria;Alphaproteobacteria;Rhodobacterales;Rhodobacteraceae;Vadicella;uncultured bacterium
GQ441206.1.1422	4	3	0	0	Bacteria;Proteobacteria;Alphaproteobacteria;Rhodobacterales;Rhodobacteraceae;Roseobacter;uncultured bacterium
AB114422.1.1465	2	5	0	0	Bacteria;Proteobacteria;Alphaproteobacteria;Rhodobacterales;Rhodobacteraceae;Roseovarius;Roseovarius sp. 2S5-2
HM140674.1.1409	4	3	0	0	Bacteria;Proteobacteria;Alphaproteobacteria;Rhodobacterales;Rhodobacteraceae;Celeribacter;uncultured Roseobacter sp.
KP063901.1.1429	2	5	0	0	Bacteria;Proteobacteria;Alphaproteobacteria;Rhodobacterales;Rhodobacteraceae;uncultured;Seohaeicola sp. NF48
HE803977.1.1385	2	5	0	0	Bacteria;Proteobacteria;Alphaproteobacteria;Rhodobacterales;Rhodobacteraceae;Roseobacter;uncultured alpha proteobacterium
HQ405628.1.1499	0	0	6	0	Bacteria;Proteobacteria;Gammaproteobacteria;Alteromonadales;Alteromonadaceae;Marinobacter;bacterium enrichment culture clone AOM-SR-B37
KF758623.1.1497	0	0	2	4	Bacteria;Proteobacteria;Gammaproteobacteria;Alteromonadales;Alteromonadaceae;Marinobacter;uncultured Marinobacter sp.
GU234717.1.1344	0	0	4	2	Bacteria;Proteobacteria;Alphaproteobacteria;Rhodospirillales;Rhodospirillaceae;uncultured;uncultured marine bacterium
DQ001638.1.1463	0	0	2	4	Bacteria;Proteobacteria;Gammaproteobacteria;Alteromonadales;Alteromonadaceae;Marinobacter;uncultured bacterium
JN535153.1.1389	0	0	2	4	Bacteria;Proteobacteria;Alphaproteobacteria;Rhodobacterales;Rhodobacteraceae;uncultured;uncultured organism
FJ202290.1.1403	0	0	4	2	Bacteria;Proteobacteria;Alphaproteobacteria;Rhodobacterales;Rhodobacteraceae;Shimia;uncultured bacterium
JX525325.1.1437	0	0	4	2	Bacteria;Proteobacteria;Gammaproteobacteria;Alteromonadales;Alteromonadaceae;Marinobacter;uncultured Marinobacter sp.
JQ716293.1.1505	0	0	3	3	Bacteria;Proteobacteria;Gammaproteobacteria;Alteromonadales;Alteromonadaceae;Marinobacter;uncultured bacterium
JX984056.1.1226	0	0	4	2	Bacteria;Proteobacteria;Alphaproteobacteria;Rhodobacterales;Rhodobacteraceae;uncultured;uncultured bacterium
AB491817.1.1456	0	0	5	1	Bacteria;Proteobacteria;Alphaproteobacteria;Rhodobacterales;Rhodobacteraceae;Marinovum;uncultured alpha proteobacterium
AF468259.1.1419	0	0	2	4	Bacteria;Proteobacteria;Gammaproteobacteria;Alteromonadales;Alteromonadaceae;Marinobacter;uncultured bacterium
KF179754.1.1390	0	0	3	3	Bacteria;Proteobacteria;Alphaproteobacteria;Rhodobacterales;Rhodobacteraceae;Thalassobius;uncultured bacterium
GU447298.1.1455	0	0	4	2	Bacteria;Proteobacteria;Gammaproteobacteria;Alteromonadales;Alteromonadaceae;Marinobacter;Alteromonadaceae bacterium LYGBX6
JX680694.1.1299	0	0	4	2	Bacteria;Proteobacteria;Alphaproteobacteria;Rhodobacterales;Rhodobacteraceae;Maritimibacter;uncultured bacterium
HQ916529.1.1389	0	0	4	2	Bacteria;Proteobacteria;Gammaproteobacteria;Alteromonadales;Alteromonadaceae;Marinobacter;uncultured bacterium
CP001998.1561363.1562904	0	0	5	1	Bacteria;Verrucomicrobia;Opitutae;Puniceicoccales;Puniceicoccaceae;Coraliomargarita;Coraliomargarita akajimensis DSM 45221
KJ814062.1.1501	0	0	5	1	Bacteria;Proteobacteria;Gammaproteobacteria;Alteromonadales;Alteromonadaceae;Marinobacter;uncultured bacterium
GQ274106.1.1460	0	0	5	1	Bacteria;Proteobacteria;Alphaproteobacteria;Rhodobacterales;Rhodobacteraceae;Pseudoroseovarius;uncultured alpha proteobacterium
AB026946.1.1512	0	0	5	1	Bacteria;Proteobacteria;Gammaproteobacteria;Alteromonadales;Alteromonadaceae;Marinobacter;Marinobacter sp. NK-1
JX441460.1.1442	0	0	5	1	Bacteria;Proteobacteria;Alphaproteobacteria;Rhodobacterales;Rhodobacteraceae;uncultured;uncultured bacterium
KF786846.1.1388	0	0	4	2	Bacteria;Bacteroidetes;Flavobacteriia;Flavobacteriales;Flavobacteriaceae;Tenacibaculum;uncultured Flavobacteriales bacterium
GU584500.1.1321	0	0	4	2	Bacteria;Proteobacteria;Alphaproteobacteria;Rhodobacterales;Rhodobacteraceae;uncultured;uncultured bacterium
KC238384.1.1418	2	4	0	0	Bacteria;Proteobacteria;Alphaproteobacteria;Rhodobacterales;Rhodobacteraceae;Maritimibacter;uncultured bacterium
FJ193812.1.1440	2	4	0	0	Bacteria;Proteobacteria;Betaproteobacteria;Burkholderiales;Burkholderiaceae;Ralstonia;uncultured Ralstonia sp.
GU061041.1.1384	3	3	0	0	Bacteria;Proteobacteria;Alphaproteobacteria;Rhodobacterales;Rhodobacteraceae;Celeribacter;uncultured alpha proteobacterium
HM063868.1.1512	4	2	0	0	Bacteria;Proteobacteria;Betaproteobacteria;Burkholderiales;Burkholderiaceae;Ralstonia;Ralstonia sp. S1.LIG.001
GU061087.1.1383	2	4	0	0	Bacteria;Proteobacteria;Alphaproteobacteria;Rhodobacterales;Rhodobacteraceae;Celeribacter;uncultured alpha proteobacterium
FJ825775.1.1412	1	5	0	0	Bacteria;Proteobacteria;Alphaproteobacteria;Caulobacterales;Hyphomonadaceae;Hyphomonas;uncultured marine bacterium
JN119157.1.1381	0	6	0	0	Bacteria;Proteobacteria;Alphaproteobacteria;Rhodobacterales;Rhodobacteraceae;Tropicimonas;uncultured marine bacterium
GQ274088.1.1529	2	4	0	0	Bacteria;Proteobacteria;Gammaproteobacteria;Alteromonadales;Alteromonadaceae;Alteromonas;uncultured gamma proteobacterium
JN119169.1.1379	2	4	0	0	Bacteria;Proteobacteria;Alphaproteobacteria;Rhodobacterales;Rhodobacteraceae;Litorimicrobium;uncultured marine bacterium
AM691095.1.1449	2	4	0	0	Bacteria;Proteobacteria;Alphaproteobacteria;Rhodobacterales;Rhodobacteraceae;Roseovarius;uncultured Rhodobacteraceae bacterium
AY271624.1.1439	3	3	0	0	Bacteria;Bacteroidetes;Flavobacteriia;Flavobacteriales;Flavobacteriaceae;Maribacter;Maribacter orientalis
JQ196973.1.1355	0	0	4	1	Bacteria;Proteobacteria;Gammaproteobacteria;Cellvibrionales;Halieaceae;Luminiphilus;uncultured bacterium
AANB01000001.93134.94573	0	0	3	2	Bacteria;Proteobacteria;Alphaproteobacteria;Rhodobacterales;Rhodobacteraceae;Pseudophaeobacter;Roseobacter sp. MED193
EF646118.1.1424	0	0	4	1	Bacteria;Proteobacteria;Alphaproteobacteria;Rhodobacterales;Rhodobacteraceae;Thalassobius;uncultured bacterium
KF771537.1.1469	0	0	2	3	Bacteria;Verrucomicrobia;Opitutae;Puniceicoccales;Puniceicoccaceae;Lentimonas;uncultured bacterium
AY697897.1.1474	0	0	3	2	Bacteria;Proteobacteria;Alphaproteobacteria;Rhodobacterales;Rhodobacteraceae;uncultured;uncultured Sulfitobacter sp.
EU328041.1.1499	0	0	1	4	Bacteria;Proteobacteria;Gammaproteobacteria;Alteromonadales;Alteromonadaceae;Marinobacter;uncultured Marinobacter sp.
JX441566.1.1499	0	0	5	0	Bacteria;Proteobacteria;Gammaproteobacteria;Salinisphaerales;Salinisphaeraceae;Oceanococcus;uncultured bacterium
JF272012.1.1423	0	0	4	1	Bacteria;Proteobacteria;Alphaproteobacteria;Rhodobacterales;Rhodobacteraceae;Thalassobius;uncultured bacterium
JX526363.1.1444	0	0	4	1	Bacteria;Proteobacteria;Gammaproteobacteria;Alteromonadales;Alteromonadaceae;Marinobacter;uncultured Marinobacter sp.
GQ441267.1.1420	0	0	4	1	Bacteria;Proteobacteria;Alphaproteobacteria;Rhodobacterales;Rhodobacteraceae;Tateyamaria;uncultured bacterium
KJ814188.1.1501	0	0	3	2	Bacteria;Proteobacteria;Gammaproteobacteria;Alteromonadales;Alteromonadaceae;Marinobacter;uncultured bacterium
EU799851.1.1463	0	0	3	2	Bacteria;Proteobacteria;Alphaproteobacteria;Rhodospirillales;Rhodospirillaceae;uncultured;uncultured bacterium
JX441567.1.1500	0	0	2	3	Bacteria;Proteobacteria;Gammaproteobacteria;Salinisphaerales;Salinisphaeraceae;Oceanococcus;uncultured bacterium
JF411456.1.1382	0	0	5	0	Bacteria;Proteobacteria;Alphaproteobacteria;Rhodobacterales;Rhodobacteraceae;Shimia;bacterium 1H117
FJ628225.1.1453	0	0	3	2	Bacteria;Proteobacteria;Alphaproteobacteria;Rhodobacterales;Rhodobacteraceae;uncultured;uncultured bacterium
JQ732067.1.1386	1	4	0	0	Bacteria;Proteobacteria;Alphaproteobacteria;Rhodobacterales;Rhodobacteraceae;uncultured bacterium
AY375125.1.1418	0	5	0	0	Bacteria;Proteobacteria;Alphaproteobacteria;Rhodobacterales;Rhodobacteraceae;Sulfitobacter;uncultured bacterium
EU592360.1.1390	0	5	0	0	Bacteria;Proteobacteria;Alphaproteobacteria;Rhodobacterales;Rhodobacteraceae;Roseovarius;uncultured bacterium
KC469100.1.1375	2	3	0	0	Bacteria;Proteobacteria;Alphaproteobacteria;Sphingomonadales;Sphingomonadaceae;Sphingorhabdus;Sphingopyxis sp. EM195
KC425478.1.1419	2	3	0	0	Bacteria;Proteobacteria;Alphaproteobacteria;Rhodobacterales;Rhodobacteraceae;uncultured;uncultured marine microorganism
KJ590539.1.1419	1	4	0	0	Bacteria;Proteobacteria;Alphaproteobacteria;Rhodobacterales;Rhodobacteraceae;Tateyamaria;uncultured bacterium
AJ810836.1.1433	1	4	0	0	Bacteria;Proteobacteria;Alphaproteobacteria;Rhodobacterales;Rhodobacteraceae;Pseudoroseovarius;Rhodobacteraceae bacterium 179
AY258099.1.1341	0	5	0	0	Bacteria;Proteobacteria;Alphaproteobacteria;Rhodobacterales;Rhodobacteraceae;Roseovarius;bacterium DG1127
GU061106.1.1378	2	3	0	0	Bacteria;Proteobacteria;Alphaproteobacteria;Rhodobacterales;Rhodobacteraceae;uncultured;uncultured alpha proteobacterium
FN582321.1.1433	1	4	0	0	Bacteria;Proteobacteria;Alphaproteobacteria;Rhodobacterales;Rhodobacteraceae;Ascidiaceihabitans;uncultured Rhodobacteraceae bacterium
DQ160243.1.1418	1	4	0	0	Bacteria;Proteobacteria;Alphaproteobacteria;Caulobacterales;Hyphomonadaceae;Hyphomonas;Hyphomonas taiwanensis
AY332176.1.1308	0	5	0	0	Bacteria;Proteobacteria;Alphaproteobacteria;Rhodobacterales;Rhodobacteraceae;Roseivivax;alpha proteobacterium GWS-SE-H250x
KC668748.1.1496	4	1	0	0	Bacteria;Proteobacteria;Gammaproteobacteria;Alteromonadales;Alteromonadaceae;Alteromonas;uncultured bacterium
AY922243.1.1320	1	4	0	0	Bacteria;Proteobacteria;Alphaproteobacteria;Rhodobacterales;Rhodobacteraceae;uncultured alpha proteobacterium
KF271166.1.1382	2	3	0	0	Bacteria;Proteobacteria;Alphaproteobacteria;Rhodobacterales;Rhodobacteraceae;Thalassobius;uncultured bacterium
KF146600.1.1428	2	3	0	0	Bacteria;Proteobacteria;Alphaproteobacteria;Rhodobacterales;Rhodobacteraceae;Celeribacter;uncultured bacterium
GQ129906.1.1468	4	1	0	0	Bacteria;Proteobacteria;Betaproteobacteria;Burkholderiales;Burkholderiaceae;Ralstonia;uncultured Ralstonia sp.
JX530019.1.1376	3	2	0	0	Bacteria;Proteobacteria;Alphaproteobacteria;Sphingomonadales;Sphingomonadaceae;Sphingorhabdus;uncultured Sphingopyxis sp.
JF421180.1.1503	1	4	0	0	Bacteria;Proteobacteria;Gammaproteobacteria;Oceanospirillales;Alcanivoracaceae;Alcanivorax;uncultured Alcanivorax sp.
AY258092.1.1388	4	1	0	0	Bacteria;Proteobacteria;Alphaproteobacteria;Rhodospirillales;Rhodospirillaceae;Thalassobaculum;bacterium DG949
AB004790.1.1468	2	3	0	0	Bacteria;Proteobacteria;Betaproteobacteria;Burkholderiales;Burkholderiaceae;Ralstonia;Ralstonia pickettii
HM140649.1.1403	1	4	0	0	Bacteria;Proteobacteria;Alphaproteobacteria;Rhodobacterales;Rhodobacteraceae;Sulfitobacter;uncultured Roseobacter sp.
KJ094086.1.1328	1	4	0	0	Bacteria;Proteobacteria;Alphaproteobacteria;Rhodobacterales;Rhodobacteraceae;Pacificibacter;uncultured bacterium
GU061042.1.1384	1	4	0	0	Bacteria;Proteobacteria;Alphaproteobacteria;Rhodobacterales;Rhodobacteraceae;Celeribacter;uncultured alpha proteobacterium
JN119141.1.1383	1	4	0	0	Bacteria;Proteobacteria;Alphaproteobacteria;Rhodobacterales;Rhodobacteraceae;uncultured;uncultured marine bacterium
DQ016843.1.1509	2	3	0	0	Bacteria;Firmicutes;Bacilli;Lactobacillales;Streptococcaceae;Streptococcus;uncultured Streptococcus sp.
JX526836.1.1361	3	2	0	0	Bacteria;Proteobacteria;Alphaproteobacteria;Caulobacterales;Hyphomonadaceae;Hyphomonas;uncultured Hyphomonas sp.
EU839359.1.1485	3	2	0	0	Bacteria;Proteobacteria;Alphaproteobacteria;Rhodobacterales;Rhodobacteraceae;Seohaeicola;Roseobacter sp. Bo10-20
JX391672.1.1425	2	3	0	0	Bacteria;Proteobacteria;Alphaproteobacteria;Rhodobacterales;Rhodobacteraceae;Aestuariivita;uncultured bacterium
LKBA01000006.396502.397972	2	3	0	0	Bacteria;Proteobacteria;Alphaproteobacteria;Rhodobacterales;Rhodobacteraceae;Pseudoroseovarius;Pseudoroseovarius crassostreae
KF179802.1.1384	0	0	3	1	Bacteria;Proteobacteria;Alphaproteobacteria;Rhodobacterales;Rhodobacteraceae;Leisingera;uncultured bacterium
KP301108.1.1371	0	0	3	1	Bacteria;Proteobacteria;Alphaproteobacteria;Rhodobacterales;Rhodobacteraceae;uncultured;Rhodobacteraceae bacterium ZJ3003
AB377223.1.1404	0	0	3	1	Bacteria;Proteobacteria;Gammaproteobacteria;Cellvibrionales;Spongiibacteraceae;Litorivivens;gamma proteobacterium NAMAF009
KJ590560.1.1460	0	0	3	1	Bacteria;Proteobacteria;Alphaproteobacteria;Rhodospirillales;Rhodospirillaceae;uncultured;uncultured bacterium
KF545060.1.1426	0	0	3	1	Bacteria;Proteobacteria;ARKICE-90;uncultured Jannaschia sp.
GQ159201.1.1473	0	0	4	0	Bacteria;Proteobacteria;Betaproteobacteria;Burkholderiales;Burkholderiaceae;Limnobacter;uncultured bacterium
AY258118.1.1416	0	0	3	1	Bacteria;Bacteroidetes;Cytophagia;Cytophagales;Flammeovirgaceae;Marinoscillum;bacterium DG873
KF179947.1.1392	0	0	2	2	Bacteria;Proteobacteria;Alphaproteobacteria;Rhodobacterales;Rhodobacteraceae;Pseudoruegeria;uncultured bacterium
JQ199501.1.1381	0	0	4	0	Bacteria;Verrucomicrobia;Opitutae;Opitutales;Opitutaceae;Diplosphaera;uncultured bacterium
JN536335.1.1345	0	0	3	1	Bacteria;Proteobacteria;Alphaproteobacteria;Rhizobiales;Phyllobacteriaceae;Oricola;uncultured organism
FR685945.1.1495	0	0	3	1	Bacteria;Proteobacteria;Gammaproteobacteria;Cellvibrionales;Halieaceae;OM60(NOR5) clade;uncultured marine bacterium
FJ744963.1.1377	0	0	3	1	Bacteria;Verrucomicrobia;Opitutae;Puniceicoccales;Puniceicoccaceae;Coraliomargarita;uncultured bacterium
JN869049.1.1525	0	0	3	1	Bacteria;Proteobacteria;Betaproteobacteria;Burkholderiales;Burkholderiaceae;Limnobacter;uncultured bacterium
GU061383.1.1493	0	0	3	1	Bacteria;Proteobacteria;Gammaproteobacteria;Cellvibrionales;Halieaceae;OM60(NOR5) clade;uncultured bacterium
KF799194.1.1448	0	0	2	2	Bacteria;Proteobacteria;Alphaproteobacteria;Rhodospirillales;Rhodospirillaceae;Nisaea;uncultured bacterium
DQ860042.1.1494	0	0	2	2	Bacteria;Proteobacteria;Betaproteobacteria;Burkholderiales;Burkholderiaceae;Limnobacter;uncultured bacterium
KX082663.1.1416	0	0	4	0	Bacteria;Proteobacteria;Alphaproteobacteria;Rhodobacterales;Rhodobacteraceae;Pontivivens;Ruegeria scottomollicae
AB721293.1.1476	0	0	2	2	Bacteria;Proteobacteria;Gammaproteobacteria;Alteromonadales;Alteromonadaceae;Marinobacter;Marinobacter pelagius
AB636139.1.1422	0	0	4	0	Bacteria;Proteobacteria;Alphaproteobacteria;Rhodobacterales;Rhodobacteraceae;Tropicibacter;Tropicibacter phthalicicus
JX526822.1.1448	0	0	2	2	Bacteria;Proteobacteria;Gammaproteobacteria;Thiotrichales;Piscirickettsiaceae;Methylophaga;uncultured Methylophaga sp.
GQ274080.1.1464	0	0	4	0	Bacteria;Proteobacteria;Alphaproteobacteria;Rhodobacterales;Rhodobacteraceae;Pseudoroseovarius;uncultured alpha proteobacterium
AB470946.1.1391	0	0	2	2	Bacteria;Proteobacteria;Alphaproteobacteria;Rhodobacterales;Rhodobacteraceae;Thalassobius;Thalassobius mediterraneus
GQ274053.1.1467	0	0	3	1	Bacteria;Proteobacteria;Alphaproteobacteria;Rhodobacterales;Rhodobacteraceae;Pseudoroseovarius;uncultured alpha proteobacterium
JN119147.1.1381	0	0	3	1	Bacteria;Proteobacteria;Alphaproteobacteria;Rhodobacterales;Rhodobacteraceae;Nautella;uncultured marine bacterium
GU437560.1.1489	0	0	3	1	Bacteria;Proteobacteria;Alphaproteobacteria;Rhodobacterales;Rhodobacteraceae;uncultured;uncultured bacterium
JF272207.1.1425	0	0	4	0	Bacteria;Proteobacteria;Alphaproteobacteria;Rhodobacterales;Rhodobacteraceae;uncultured;uncultured bacterium
FJ202570.1.1400	0	0	1	3	Bacteria;Proteobacteria;Alphaproteobacteria;Rhodobacterales;Rhodobacteraceae;Shimia;uncultured bacterium
JQ753154.1.1424	0	0	4	0	Bacteria;Proteobacteria;Alphaproteobacteria;Rhodobacterales;Rhodobacteraceae;Sulfitobacter;uncultured bacterium
JX529603.1.1364	2	2	0	0	Bacteria;Proteobacteria;Alphaproteobacteria;Rhodobacterales;Rhodobacteraceae;Sulfitobacter;uncultured Rhodobacteraceae bacterium
JX527674.1.1360	0	4	0	0	Bacteria;Proteobacteria;Alphaproteobacteria;Rhodobacterales;Rhodobacteraceae;Sulfitobacter;uncultured Rhodobacteraceae bacterium
JQ256791.1.1427	4	0	0	0	Bacteria;Proteobacteria;Alphaproteobacteria;Rhodobacterales;Rhodobacteraceae;Roseovarius;uncultured bacterium
HM127899.1.1390	3	1	0	0	Bacteria;Proteobacteria;Alphaproteobacteria;Rhodobacterales;Rhodobacteraceae;Roseovarius;uncultured bacterium
JN467863.1.1317	3	1	0	0	Bacteria;Proteobacteria;Alphaproteobacteria;Rhodobacterales;Rhodobacteraceae;Roseovarius;uncultured organism
JX525043.1.1389	1	3	0	0	Bacteria;Proteobacteria;Alphaproteobacteria;Sphingomonadales;Sphingomonadaceae;Sphingorhabdus;uncultured Sphingopyxis sp.
KM051618.1.1485	0	4	0	0	Bacteria;Bacteroidetes;Flavobacteriia;Flavobacteriales;Flavobacteriaceae;Maribacter;uncultured bacterium
CU467448.39.1373	2	2	0	0	Bacteria;Proteobacteria;Alphaproteobacteria;Rhodobacterales;Rhodobacteraceae;Roseovarius;uncultured bacterium
AJ567575.1.1491	1	3	0	0	Bacteria;Proteobacteria;Gammaproteobacteria;Alteromonadales;Alteromonadaceae;Alteromonas;uncultured Alteromonas sp.
EF117253.1.1444	1	3	0	0	Bacteria;Proteobacteria;Alphaproteobacteria;Rhizobiales;Hyphomicrobiaceae;Filomicrobium;Filomicrobium insigne
JN717187.1.1455	1	3	0	0	Bacteria;Proteobacteria;Alphaproteobacteria;Rhodobacterales;Rhodobacteraceae;Roseovarius;uncultured marine bacterium
FJ516768.1.1433	1	3	0	0	Bacteria;Proteobacteria;Alphaproteobacteria;Rhodobacterales;Rhodobacteraceae;Roseovarius;uncultured Rhodobacteraceae bacterium
KF289476.1.1339	0	4	0	0	Bacteria;Proteobacteria;Alphaproteobacteria;Rhodobacterales;Rhodobacteraceae;Roseovarius;Roseovarius sp. kmb21
HM057670.1.1440	1	3	0	0	Bacteria;Proteobacteria;Alphaproteobacteria;Rhodobacterales;Rhodobacteraceae;uncultured;uncultured bacterium
JN465603.1.1375	1	3	0	0	Bacteria;Proteobacteria;Alphaproteobacteria;Rhodobacterales;Rhodobacteraceae;Roseovarius;uncultured organism
AB094457.1.1386	1	3	0	0	Bacteria;Proteobacteria;Alphaproteobacteria;Rhodobacterales;Rhodobacteraceae;Sulfitobacter;Sulfitobacter sp. MJYP.25.10
FJ467624.1.1422	1	3	0	0	Bacteria;Proteobacteria;Alphaproteobacteria;Rhodobacterales;Rhodobacteraceae;Marivita;Marivita byunsanensis
KJ786459.1.1298	3	1	0	0	Bacteria;Proteobacteria;Alphaproteobacteria;Rhodobacterales;Rhodobacteraceae;Rhodobacteraceae bacterium E13
EF632664.1.1464	1	3	0	0	Bacteria;Proteobacteria;Alphaproteobacteria;Rhodobacterales;Rhodobacteraceae;Roseovarius;uncultured bacterium
JX529873.1.1383	2	2	0	0	Bacteria;Proteobacteria;Alphaproteobacteria;Sphingomonadales;Sphingomonadaceae;Sphingorhabdus;uncultured Sphingopyxis sp.
LDPY01000001.1266.2735	0	4	0	0	Bacteria;Proteobacteria;Alphaproteobacteria;Rhodobacterales;Rhodobacteraceae;Puniceibacterium;Puniceibacterium sp. IMCC21224
GU799618.1.1427	0	4	0	0	Bacteria;Proteobacteria;Alphaproteobacteria;Rhodobacterales;Rhodobacteraceae;Roseovarius;uncultured bacterium
M59063.1.1411	0	4	0	0	Bacteria;Proteobacteria;Alphaproteobacteria;Rhodobacterales;Rhodobacteraceae;Roseobacter;Roseobacter denitrificans OCh 114
HM057643.1.1433	1	3	0	0	Bacteria;Proteobacteria;Alphaproteobacteria;Rhodobacterales;Rhodobacteraceae;Donghicola;uncultured alpha proteobacterium
AWRV02000002.940927.942393	2	2	0	0	Bacteria;Proteobacteria;Alphaproteobacteria;Rhodobacterales;Rhodobacteraceae;Ponticoccus;Rhodobacteraceae bacterium PD-2
EU179718.1.1419	1	3	0	0	Bacteria;Proteobacteria;Alphaproteobacteria;Rhodobacterales;Rhodobacteraceae;Celeribacter;Rhodobacteraceae bacterium SKI
EF471656.1.1422	1	3	0	0	Bacteria;Proteobacteria;Alphaproteobacteria;Rhodobacterales;Rhodobacteraceae;Sulfitobacter;uncultured alpha proteobacterium
LN830270.1.1497	2	2	0	0	Bacteria;Proteobacteria;Gammaproteobacteria;Alteromonadales;Alteromonadaceae;Aestuariibacter;gamma proteobacterium K7
KF616716.1.1454	0	4	0	0	Bacteria;Bacteroidetes;Flavobacteriia;Flavobacteriales;Flavobacteriaceae;Maribacter;uncultured bacterium
KT907010.1.1386	0	4	0	0	Bacteria;Proteobacteria;Alphaproteobacteria;Rhodobacterales;Rhodobacteraceae;Sulfitobacter;Alphaproteobacteria bacterium P1_100_7AA2
AY445075.1.1481	0	0	2	1	Bacteria;Bacteroidetes;Flavobacteriia;Flavobacteriales;Flavobacteriaceae;Muricauda;Muricauda aquimarina
JF769665.1.1458	0	0	1	2	Bacteria;Proteobacteria;Alphaproteobacteria;Rhodobacterales;Rhodobacteraceae;uncultured;uncultured bacterium
JF272216.1.1423	0	0	2	1	Bacteria;Proteobacteria;Alphaproteobacteria;Rhodobacterales;Rhodobacteraceae;Tropicibacter;uncultured bacterium
FJ202150.1.1403	0	0	2	1	Bacteria;Proteobacteria;Alphaproteobacteria;Rhodobacterales;Rhodobacteraceae;Epibacterium;uncultured bacterium
GU061280.1.1392	0	0	2	1	Bacteria;Proteobacteria;Alphaproteobacteria;Rhodobacterales;Rhodobacteraceae;Sulfitobacter;uncultured alpha proteobacterium
FJ205314.1.1410	0	0	2	1	Bacteria;Proteobacteria;Alphaproteobacteria;Rhodobacterales;Rhodobacteraceae;uncultured;uncultured alpha proteobacterium
HQ203936.1.1432	0	0	2	1	Bacteria;Proteobacteria;Alphaproteobacteria;Rhodobacterales;Rhodobacteraceae;Roseovarius;uncultured bacterium
KP410684.1.1399	0	0	2	1	Bacteria;Proteobacteria;Alphaproteobacteria;Rhodobacterales;Rhodobacteraceae;Thalassobius litorarius
JQ013157.1.1516	0	0	2	1	Bacteria;Verrucomicrobia;Opitutae;Puniceicoccales;Puniceicoccaceae;Coraliomargarita;uncultured bacterium
JQ269254.1.1492	0	0	1	2	Bacteria;Proteobacteria;Gammaproteobacteria;Thiotrichales;Piscirickettsiaceae;Methylophaga;bacterium SH3-2
AXBF01000002.104344.105787	0	0	1	2	Bacteria;Proteobacteria;Alphaproteobacteria;Rhodobacterales;Rhodobacteraceae;Pseudophaeobacter;Pseudophaeobacter arcticus DSM 23566
AY162085.1.1325	0	0	1	2	Bacteria;Proteobacteria;Alphaproteobacteria;Rhodobacterales;Rhodobacteraceae;uncultured;alpha proteobacterium GMD38A8
JX441461.1.1449	0	0	1	2	Bacteria;Proteobacteria;Alphaproteobacteria;4-Org1-14;uncultured bacterium
KC120680.1.1424	0	0	2	1	Bacteria;Proteobacteria;Alphaproteobacteria;Rhodobacterales;Rhodobacteraceae;Ruegeria;uncultured bacterium
AF384373.1.1494	0	0	2	1	Bacteria;Proteobacteria;Gammaproteobacteria;Thiotrichales;Piscirickettsiaceae;Methylophaga;Methylophaga alcalica
KJ814113.1.1455	0	0	2	1	Bacteria;Proteobacteria;Gammaproteobacteria;Alteromonadales;Alteromonadaceae;Marinobacter;uncultured bacterium
JQ195973.1.1323	0	0	2	1	Bacteria;Proteobacteria;Proteobacteria Incertae Sedis;Unknown Order;Unknown Family;Candidatus Tenderia;uncultured bacterium
JX310141.1.1428	0	0	2	1	Bacteria;Proteobacteria;Alphaproteobacteria;Rhodobacterales;Rhodobacteraceae;Sulfitobacter;Sulfitobacter sp. 135Z-11
JN637791.1.1453	0	0	2	1	Bacteria;Proteobacteria;Alphaproteobacteria;Rhizobiales;Phyllobacteriaceae;Hoeflea;uncultured marine microorganism
EU617818.1.1448	0	0	2	1	Bacteria;Proteobacteria;Alphaproteobacteria;Rhodobacterales;Rhodobacteraceae;uncultured;uncultured bacterium
KX097767.1.1489	0	0	2	1	Bacteria;Planctomycetes;Planctomycetacia;Planctomycetales;Planctomycetaceae;uncultured;uncultured bacterium
JX527679.1.1430	0	0	1	2	Bacteria;Proteobacteria;Gammaproteobacteria;Thiotrichales;Piscirickettsiaceae;Methylophaga;uncultured Methylophaga sp.
JQ716262.1.1500	0	0	2	1	Bacteria;Proteobacteria;Gammaproteobacteria;Alteromonadales;Alteromonadaceae;Marinobacter;uncultured bacterium
KP410295.1.1504	0	0	1	2	Bacteria;Proteobacteria;Gammaproteobacteria;Alteromonadales;Alteromonadaceae;Marinobacter;uncultured bacterium
JN874252.1.1477	0	0	1	2	Bacteria;Proteobacteria;Gammaproteobacteria;Alteromonadales;Alteromonadaceae;Marinobacter;uncultured bacterium
KJ205607.1.1320	0	0	2	1	Bacteria;Proteobacteria;Alphaproteobacteria;Rhodobacterales;Rhodobacteraceae;Phaeobacter;Phaeobacter sp. JH57H2
DQ768635.1.1504	0	0	2	1	Bacteria;Proteobacteria;Gammaproteobacteria;Alteromonadales;Alteromonadaceae;Marinobacter;Marinobacter sp. MARC4V
GU061976.1.1417	0	0	2	1	Bacteria;Proteobacteria;Alphaproteobacteria;Rhodobacterales;Rhodobacteraceae;Shimia;uncultured bacterium
AJ633966.1.1306	0	0	1	2	Bacteria;Proteobacteria;Alphaproteobacteria;Rhodobacterales;Rhodobacteraceae;uncultured;uncultured alpha proteobacterium
AM930429.1.1385	0	0	1	2	Bacteria;Proteobacteria;Alphaproteobacteria;Rhodobacterales;Rhodobacteraceae;uncultured;uncultured alpha proteobacterium
FJ543040.1.1425	0	0	1	2	Bacteria;Proteobacteria;Alphaproteobacteria;Rhodobacterales;Rhodobacteraceae;Amaricoccus;uncultured Amaricoccus sp.
KC593287.1.1311	0	0	2	1	Bacteria;Verrucomicrobia;Opitutae;Puniceicoccales;Puniceicoccaceae;Coraliomargarita;Coraliomargarita sp. IMCC15062
GU941008.1.1333	0	0	2	1	Bacteria;Proteobacteria;Alphaproteobacteria;Rhodobacterales;Rhodobacteraceae;Oceanobacterium;uncultured bacterium
HQ326455.1.1501	0	0	2	1	Bacteria;Proteobacteria;Gammaproteobacteria;Thiotrichales;Piscirickettsiaceae;Methylophaga;uncultured bacterium
JX526680.1.1446	0	0	1	2	Bacteria;Proteobacteria;Gammaproteobacteria;Thiotrichales;Piscirickettsiaceae;Methylophaga;uncultured Methylophaga sp.
KJ721961.1.1413	0	0	2	1	Bacteria;Proteobacteria;Gammaproteobacteria;Alteromonadales;Alteromonadaceae;Marinobacter;Marinobacter salsuginis
JN430796.1.1392	0	0	1	2	Bacteria;Proteobacteria;Gammaproteobacteria;Cellvibrionales;Halieaceae;Luminiphilus;uncultured organism
KC294641.1.1388	0	0	2	1	Bacteria;Proteobacteria;Alphaproteobacteria;Rhodobacterales;Rhodobacteraceae;Thalassobius;uncultured bacterium
HM800935.1.1449	0	0	1	2	Bacteria;Proteobacteria;Alphaproteobacteria;Rhizobiales;Phyllobacteriaceae;Hoeflea;Hoeflea suaedae
FJ545591.1.1459	2	1	0	0	Bacteria;Proteobacteria;Alphaproteobacteria;Rhodobacterales;Rhodobacteraceae;Ascidiaceihabitans;uncultured bacterium
AJ810834.1.1434	1	2	0	0	Bacteria;Proteobacteria;Alphaproteobacteria;Rhodobacterales;Rhodobacteraceae;Roseovarius;Rhodobacteraceae bacterium 217
KF863109.1.1419	1	2	0	0	Bacteria;Proteobacteria;Alphaproteobacteria;Caulobacterales;Hyphomonadaceae;Hyphomonas;Hyphomonas sp. MCCC 1A04387
FJ193950.1.1448	2	1	0	0	Bacteria;Proteobacteria;Betaproteobacteria;Burkholderiales;Burkholderiaceae;Ralstonia;uncultured Ralstonia sp.
JQ580032.1.1487	1	2	0	0	Bacteria;Bacteroidetes;Flavobacteriia;Flavobacteriales;Flavobacteriaceae;Maribacter;uncultured Bacteroidetes bacterium
FJ202078.1.1407	2	1	0	0	Bacteria;Proteobacteria;Alphaproteobacteria;Rhodobacterales;Rhodobacteraceae;uncultured;uncultured bacterium
FJ193628.1.1445	2	1	0	0	Bacteria;Proteobacteria;Betaproteobacteria;Burkholderiales;Burkholderiaceae;Ralstonia;uncultured Ralstonia sp.
AAMT01000002.28822.30269	1	2	0	0	Bacteria;Proteobacteria;Alphaproteobacteria;Rhodobacterales;Rhodobacteraceae;Maritimibacter;Maritimibacter alkaliphilus HTCC2654
JN471844.1.1299	2	1	0	0	Bacteria;Proteobacteria;Alphaproteobacteria;Rhodobacterales;Rhodobacteraceae;uncultured;uncultured organism
JQ256801.1.1425	1	2	0	0	Bacteria;Proteobacteria;Alphaproteobacteria;Rhodobacterales;Rhodobacteraceae;Donghicola;uncultured bacterium
EF645949.1.1423	2	1	0	0	Bacteria;Proteobacteria;Alphaproteobacteria;Rhodobacterales;Rhodobacteraceae;Ascidiaceihabitans;uncultured bacterium
FJ202508.1.1405	2	1	0	0	Bacteria;Proteobacteria;Alphaproteobacteria;Rhodobacterales;Rhodobacteraceae;Litorimicrobium;uncultured bacterium
JN119063.1.1426	1	2	0	0	Bacteria;Proteobacteria;Alphaproteobacteria;Rhodobacterales;Rhodobacteraceae;Roseibacterium;uncultured marine bacterium
AB294940.1.1427	2	1	0	0	Bacteria;Proteobacteria;Alphaproteobacteria;Rhodobacterales;Rhodobacteraceae;Marivita;uncultured Rhodobacterales bacterium
KF799079.1.1428	2	1	0	0	Bacteria;Proteobacteria;Alphaproteobacteria;Rhodobacterales;Rhodobacteraceae;Sulfitobacter;uncultured bacterium
EU050898.1.1404	1	2	0	0	Bacteria;Bacteroidetes;Flavobacteriia;Flavobacteriales;Flavobacteriaceae;Maribacter;uncultured bacterium
JQ712035.1.1436	1	2	0	0	Bacteria;Proteobacteria;Alphaproteobacteria;Rhodobacterales;Rhodobacteraceae;uncultured;uncultured bacterium
FJ203204.1.1386	1	2	0	0	Bacteria;Proteobacteria;Alphaproteobacteria;Rhodobacterales;Rhodobacteraceae;uncultured;uncultured bacterium
KU524812.1.1493	2	1	0	0	Bacteria;Proteobacteria;Gammaproteobacteria;Alteromonadales;Alteromonadaceae;Aestuariibacter;uncultured bacterium
AY690712.1.1401	1	2	0	0	Bacteria;Proteobacteria;Alphaproteobacteria;Caulobacterales;Hyphomonadaceae;Hyphomonas;Hyphomonas sp. MK02
JN470274.1.1270	1	2	0	0	Bacteria;Proteobacteria;Alphaproteobacteria;Rhodobacterales;Rhodobacteraceae;Roseovarius;uncultured organism
JN637799.1.1419	2	1	0	0	Bacteria;Proteobacteria;Alphaproteobacteria;Rhodobacterales;Rhodobacteraceae;uncultured;uncultured marine microorganism
KC631534.1.1457	1	2	0	0	Bacteria;Proteobacteria;Alphaproteobacteria;Rhodobacterales;Rhodobacteraceae;Roseobacter;uncultured bacterium
GQ274237.1.1462	1	2	0	0	Bacteria;Proteobacteria;Alphaproteobacteria;Rhodobacterales;Rhodobacteraceae;Roseovarius;uncultured alpha proteobacterium
AB491722.1.1395	1	2	0	0	Bacteria;Bacteroidetes;Flavobacteriia;Flavobacteriales;Flavobacteriaceae;Planktosalinus;uncultured bacterium
FJ191874.1.1447	1	2	0	0	Bacteria;Proteobacteria;Gammaproteobacteria;Pseudomonadales;Moraxellaceae;Enhydrobacter;uncultured Enhydrobacter sp.
FR683469.1.1425	2	1	0	0	Bacteria;Proteobacteria;Alphaproteobacteria;Rhodobacterales;Rhodobacteraceae;Sulfitobacter;uncultured marine bacterium
EU573097.1.1450	1	2	0	0	Bacteria;Proteobacteria;Alphaproteobacteria;Sphingomonadales;Sphingomonadaceae;Sphingorhabdus;bacterium enrichment culture clone EB39.2
KF799386.1.1458	0	0	1	1	Bacteria;Proteobacteria;Alphaproteobacteria;Rhodobacterales;Rhodobacteraceae;Sulfitobacter;uncultured bacterium
DQ811852.1.1439	0	0	1	1	Bacteria;Proteobacteria;Alphaproteobacteria;Rhodobacterales;Rhodobacteraceae;Halovulum;uncultured alpha proteobacterium
HQ672010.1.1426	0	0	1	1	Bacteria;Proteobacteria;Alphaproteobacteria;Rhodobacterales;Rhodobacteraceae;uncultured;uncultured bacterium
AM990931.1.1460	0	0	1	1	Bacteria;Proteobacteria;Gammaproteobacteria;Cellvibrionales;Halieaceae;Halioglobus;uncultured bacterium
EU621896.1.1504	0	0	1	1	Bacteria;Proteobacteria;Gammaproteobacteria;Alteromonadales;Alteromonadaceae;Marinobacter;Marinobacter sp. 908115
HQ703800.1.1421	0	0	1	1	Bacteria;Proteobacteria;Alphaproteobacteria;Rhodobacterales;Rhodobacteraceae;uncultured;uncultured bacterium
KF798431.1.1453	0	0	1	1	Bacteria;Proteobacteria;Gammaproteobacteria;Vibrionales;Vibrionaceae;Vibrio;uncultured bacterium
JX531367.1.1441	0	0	1	1	Bacteria;Proteobacteria;Gammaproteobacteria;Alteromonadales;Alteromonadaceae;Marinobacter;uncultured Marinobacter sp.
AY162099.1.1320	0	0	1	1	Bacteria;Proteobacteria;Alphaproteobacteria;Rhodobacterales;Rhodobacteraceae;alpha proteobacterium GMD21G01
HQ270203.1.1426	0	0	1	1	Bacteria;Proteobacteria;Alphaproteobacteria;Rhodobacterales;Rhodobacteraceae;Thalassobius;uncultured Rhodobacteraceae bacterium
KF799113.1.1428	0	0	1	1	Bacteria;Proteobacteria;Alphaproteobacteria;Rhodobacterales;Rhodobacteraceae;Litoreibacter;uncultured bacterium
FJ202529.1.1408	0	0	1	1	Bacteria;Proteobacteria;Alphaproteobacteria;Rhodobacterales;Rhodobacteraceae;Albimonas;uncultured bacterium
AM162579.1.1311	0	0	1	1	Bacteria;Proteobacteria;Alphaproteobacteria;Rhodobacterales;Rhodobacteraceae;Sedimentitalea;uncultured alpha proteobacterium
JX529078.1.1432	0	0	1	1	Bacteria;Bacteroidetes;Flavobacteriia;Flavobacteriales;Flavobacteriaceae;Maribacter;uncultured Maribacter sp.
JX527835.1.1428	0	0	1	1	Bacteria;Proteobacteria;Gammaproteobacteria;Thiotrichales;Piscirickettsiaceae;Methylophaga;uncultured Methylophaga sp.
KC358068.1.1265	0	0	1	1	Bacteria;Proteobacteria;Gammaproteobacteria;Salinisphaerales;Salinisphaeraceae;Oceanococcus;uncultured bacterium
FJ203199.1.1382	0	0	1	1	Bacteria;Proteobacteria;Alphaproteobacteria;Rhodobacterales;Rhodobacteraceae;Cribrihabitans;uncultured bacterium
JF272153.1.1426	0	0	1	1	Bacteria;Proteobacteria;Alphaproteobacteria;Rhodobacterales;Rhodobacteraceae;uncultured;uncultured bacterium
CP011479.1.4842322	0	0	1	1	Bacteria;Proteobacteria;Alphaproteobacteria;Rhizobiales;Phyllobacteriaceae;Hoeflea;Hoeflea sp. IMCC20628
GU361128.1.1526	0	0	1	1	Bacteria;Proteobacteria;Gammaproteobacteria;Alteromonadales;Alteromonadaceae;Marinobacter;Marinobacter sp. Set72
AY375126.1.1502	0	0	1	1	Bacteria;Proteobacteria;Gammaproteobacteria;Alteromonadales;Alteromonadaceae;Marinobacter;uncultured bacterium
AB682435.1.1392	0	0	1	1	Bacteria;Proteobacteria;Alphaproteobacteria;Rhodobacterales;Rhodobacteraceae;Litoreibacter;Litoreibacter arenae
EU799400.1.1445	0	0	1	1	Bacteria;Proteobacteria;Alphaproteobacteria;Rhodobacterales;Rhodobacteraceae;uncultured;uncultured bacterium
EU800562.1.1448	0	0	1	1	Bacteria;Proteobacteria;Alphaproteobacteria;Rhodospirillales;Rhodospirillaceae;uncultured;uncultured bacterium
JX530751.1.1436	0	0	1	1	Bacteria;Proteobacteria;Gammaproteobacteria;Alteromonadales;Alteromonadaceae;Marinobacter;uncultured Marinobacter sp.
HG965759.1.1423	0	0	1	1	Bacteria;Proteobacteria;Alphaproteobacteria;Rhizobiales;Phyllobacteriaceae;Hoeflea;Hoeflea olei
JF769655.1.1458	0	0	1	1	Bacteria;Proteobacteria;Alphaproteobacteria;Rhodobacterales;Rhodobacteraceae;Marivita;uncultured bacterium
KF786534.1.1390	0	0	1	1	Bacteria;Proteobacteria;Gammaproteobacteria;Cellvibrionales;Halieaceae;OM60(NOR5) clade;uncultured gamma proteobacterium
JQ347301.1.1416	0	0	1	1	Bacteria;Proteobacteria;Alphaproteobacteria;Rhodobacterales;Rhodobacteraceae;Halovulum;uncultured bacterium
GU584664.1.1320	0	0	1	1	Bacteria;Proteobacteria;Alphaproteobacteria;Rhodobacterales;Rhodobacteraceae;uncultured;uncultured bacterium
FJ232439.1.1403	0	0	1	1	Bacteria;Proteobacteria;Alphaproteobacteria;Rhodobacterales;Rhodobacteraceae;Pseudophaeobacter;Phaeobacter sp. NH44C
HQ773395.1.1439	0	0	1	1	Bacteria;Proteobacteria;Betaproteobacteria;Burkholderiales;Burkholderiaceae;Limnobacter;uncultured organism
KP174617.1.1442	0	0	1	1	Bacteria;Proteobacteria;Gammaproteobacteria;Alteromonadales;Alteromonadaceae;Marinobacter;bacterium YC-LK-LKJ15
JQ824975.1.1495	0	0	1	1	Bacteria;Proteobacteria;Gammaproteobacteria;Thiotrichales;Piscirickettsiaceae;Methylophaga;uncultured bacterium
JN217179.1.1510	0	0	1	1	Bacteria;Proteobacteria;Gammaproteobacteria;Xanthomonadales;Solimonadaceae;Polycyclovorans;uncultured bacterium
EU196316.1.1471	0	0	1	1	Bacteria;Proteobacteria;Gammaproteobacteria;Alteromonadales;Alteromonadaceae;Marinobacter;Marinobacter sp. NP39
JX391198.1.1502	0	0	1	1	Bacteria;Proteobacteria;Gammaproteobacteria;Alteromonadales;Alteromonadaceae;Marinobacter;uncultured bacterium
HE574895.1.1319	0	0	1	1	Bacteria;Proteobacteria;Alphaproteobacteria;Rhodobacterales;Rhodobacteraceae;uncultured;uncultured bacterium
EF471467.1.1494	0	0	1	1	Bacteria;Proteobacteria;Gammaproteobacteria;Cellvibrionales;Halieaceae;Luminiphilus;uncultured gamma proteobacterium
EF379800.1.1517	0	0	1	1	Bacteria;Proteobacteria;Gammaproteobacteria;Cellvibrionales;Halieaceae;OM60(NOR5) clade;uncultured bacterium
FJ202092.1.1407	0	0	1	1	Bacteria;Proteobacteria;Alphaproteobacteria;Rhodobacterales;Rhodobacteraceae;Marinovum;uncultured bacterium
JF979245.1.1416	0	0	1	1	Bacteria;Proteobacteria;Gammaproteobacteria;Alteromonadales;Alteromonadaceae;Marinobacter;uncultured Marinobacter sp.
GQ848463.1.1510	0	0	1	1	Bacteria;Proteobacteria;Gammaproteobacteria;Alteromonadales;Alteromonadaceae;Marinobacter;uncultured bacterium
KC238322.1.1424	0	0	1	1	Bacteria;Proteobacteria;Alphaproteobacteria;Rhodobacterales;Rhodobacteraceae;Salinihabitans;uncultured bacterium
KC668991.1.1417	0	0	1	1	Bacteria;Proteobacteria;Alphaproteobacteria;Rhodobacterales;Rhodobacteraceae;Ruegeria;uncultured bacterium
FJ202246.1.1405	0	0	1	1	Bacteria;Proteobacteria;Alphaproteobacteria;Rhodobacterales;Rhodobacteraceae;uncultured;uncultured bacterium
FR683449.1.1427	0	0	1	1	Bacteria;Proteobacteria;Alphaproteobacteria;Rhodobacterales;Rhodobacteraceae;Planktotalea;uncultured marine bacterium
GU061952.1.1426	0	0	1	1	Bacteria;Proteobacteria;Alphaproteobacteria;Rhodobacterales;Rhodobacteraceae;Dinoroseobacter;uncultured bacterium
KC465693.1.1502	0	0	1	1	Bacteria;Proteobacteria;Gammaproteobacteria;Alteromonadales;Alteromonadaceae;Marinobacter;uncultured bacterium
DQ665839.1.1385	0	0	1	1	Bacteria;Proteobacteria;Alphaproteobacteria;Rhodospirillales;Rhodospirillaceae;Nisaea;Nisaea nitritireducens
ABXF01000010.51634.53077	0	0	1	1	Bacteria;Proteobacteria;Alphaproteobacteria;Rhodobacterales;Rhodobacteraceae;Leisingera;Rhodobacterales bacterium Y4I
HE574851.1.1328	0	0	1	1	Bacteria;Proteobacteria;Alphaproteobacteria;Rhodobacterales;Rhodobacteraceae;Leisingera;uncultured bacterium
JX227021.1.1461	0	0	1	1	Bacteria;Proteobacteria;Proteobacteria Incertae Sedis;Unknown Order;Unknown Family;Candidatus Tenderia;uncultured bacterium
EU491552.1.1345	0	0	1	1	Bacteria;Proteobacteria;Alphaproteobacteria;Rhodobacterales;Rhodobacteraceae;uncultured;uncultured bacterium
FJ716871.1.1459	1	1	0	0	Bacteria;Proteobacteria;Alphaproteobacteria;Rhodobacterales;Rhodobacteraceae;uncultured;uncultured bacterium
DQ279382.1.1489	1	1	0	0	Bacteria;Actinobacteria;Actinobacteria;Propionibacteriales;Propionibacteriaceae;Propionibacterium;uncultured Propionibacterium sp.
GQ129931.1.1473	1	1	0	0	Bacteria;Proteobacteria;Betaproteobacteria;Burkholderiales;Burkholderiaceae;Ralstonia;uncultured Ralstonia sp.
EU794222.1.1459	1	1	0	0	Bacteria;Proteobacteria;Betaproteobacteria;Burkholderiales;Burkholderiaceae;Ralstonia;uncultured Ralstonia sp.
AB558927.1.1443	1	1	0	0	Bacteria;Proteobacteria;Alphaproteobacteria;Rhodobacterales;Rhodobacteraceae;Pacificibacter;Pacificibacter maritimus
EF600584.1.1265	1	1	0	0	Bacteria;Proteobacteria;Betaproteobacteria;Burkholderiales;Burkholderiaceae;Ralstonia;uncultured bacterium
AY162112.1.1322	1	1	0	0	Bacteria;Proteobacteria;Alphaproteobacteria;Rhodobacterales;Rhodobacteraceae;Tropicimonas;alpha proteobacterium GMD13C04
KJ590008.1.1419	1	1	0	0	Bacteria;Proteobacteria;Alphaproteobacteria;Rhodobacterales;Rhodobacteraceae;Donghicola;uncultured Donghicola sp.
FJ191930.1.1440	1	1	0	0	Bacteria;Proteobacteria;Betaproteobacteria;Burkholderiales;Burkholderiaceae;Ralstonia;uncultured Ralstonia sp.
KJ589924.1.1449	1	1	0	0	Bacteria;Proteobacteria;Gammaproteobacteria;Alteromonadales;Alteromonadaceae;Alteromonas;uncultured Alteromonas sp.
JF169093.1.1345	1	1	0	0	Bacteria;Actinobacteria;Actinobacteria;Propionibacteriales;Propionibacteriaceae;Propionibacterium;uncultured bacterium
KT185148.1.1383	1	1	0	0	Bacteria;Proteobacteria;Alphaproteobacteria;Rhodobacterales;Rhodobacteraceae;Roseovarius;Roseovarius sp. R-52654
JX530288.1.1391	1	1	0	0	Bacteria;Proteobacteria;Alphaproteobacteria;Sphingomonadales;Sphingomonadaceae;Sphingorhabdus;uncultured Sphingopyxis sp.
FR683763.1.1423	1	1	0	0	Bacteria;Proteobacteria;Alphaproteobacteria;Rhodobacterales;Rhodobacteraceae;Sulfitobacter;uncultured marine bacterium
GU061102.1.1384	1	1	0	0	Bacteria;Proteobacteria;Alphaproteobacteria;Rhodobacterales;Rhodobacteraceae;Sulfitobacter;uncultured alpha proteobacterium
FJ231141.1.1542	1	1	0	0	Bacteria;Proteobacteria;Alphaproteobacteria;Rhodobacterales;Rhodobacteraceae;Roseovarius;uncultured bacterium
AB576005.1.1437	1	1	0	0	Bacteria;Proteobacteria;Alphaproteobacteria;Rhodobacterales;Rhodobacteraceae;Poseidonocella;Poseidonocella pacifica
EU592381.1.1423	1	1	0	0	Bacteria;Proteobacteria;Alphaproteobacteria;Rhodobacterales;Rhodobacteraceae;Salinihabitans;uncultured bacterium
KF799124.1.1430	1	1	0	0	Bacteria;Proteobacteria;Alphaproteobacteria;Rhodobacterales;Rhodobacteraceae;Roseovarius;uncultured bacterium
KF771559.1.1429	1	1	0	0	Bacteria;Proteobacteria;Alphaproteobacteria;Rhodobacterales;Rhodobacteraceae;Jannaschia;uncultured bacterium
JX525297.1.1346	1	1	0	0	Bacteria;Proteobacteria;Alphaproteobacteria;Caulobacterales;Hyphomonadaceae;Hyphomonas;uncultured Hyphomonas sp.
AY697881.1.1430	1	1	0	0	Bacteria;Proteobacteria;Alphaproteobacteria;Rhodobacterales;Rhodobacteraceae;Celeribacter;uncultured alpha proteobacterium
AF513930.1.1380	1	1	0	0	Bacteria;Proteobacteria;Alphaproteobacteria;Rhodobacterales;Rhodobacteraceae;Roseibacterium;uncultured Rhodobacteraceae bacterium
FN376425.1.1452	1	1	0	0	Bacteria;Proteobacteria;Alphaproteobacteria;Rhodobacterales;Rhodobacteraceae;Roseovarius;Roseovarius sp. AMV6
AY654805.1.1395	1	1	0	0	Bacteria;Proteobacteria;Alphaproteobacteria;Rhodobacterales;Rhodobacteraceae;Roseovarius;mucus bacterium 67
DQ889894.1.1444	1	1	0	0	Bacteria;Proteobacteria;Alphaproteobacteria;Rhodobacterales;Rhodobacteraceae;Labrenzia;uncultured Stappia sp.
HM768686.1.1317	1	1	0	0	Bacteria;Proteobacteria;Alphaproteobacteria;Rhodobacterales;Rhodobacteraceae;Ruegeria;uncultured bacterium
FJ644604.1.1296	1	1	0	0	Bacteria;Proteobacteria;Alphaproteobacteria;Rhodobacterales;Rhodobacteraceae;Marivita;uncultured bacterium
KC577450.1.1389	1	1	0	0	Bacteria;Proteobacteria;Alphaproteobacteria;Rhodobacterales;Rhodobacteraceae;Aestuariihabitans;Aestuariihabitans beolgyonensis
FR685576.1.1423	1	1	0	0	Bacteria;Proteobacteria;Alphaproteobacteria;Rhodobacterales;Rhodobacteraceae;Sulfitobacter;uncultured marine bacterium
FJ675209.1.1350	1	1	0	0	Bacteria;Proteobacteria;Alphaproteobacteria;Sphingomonadales;Sphingomonadaceae;Sphingorhabdus;uncultured bacterium
HQ804465.1.1457	1	1	0	0	Bacteria;Firmicutes;Bacilli;Lactobacillales;Streptococcaceae;Streptococcus;uncultured organism
GU061081.1.1385	1	1	0	0	Bacteria;Proteobacteria;Alphaproteobacteria;Rhodobacterales;Rhodobacteraceae;uncultured;uncultured alpha proteobacterium
GBFZ01105336.157.1603	1	1	0	0	Bacteria;Proteobacteria;Alphaproteobacteria;Rhodobacterales;Rhodobacteraceae;Roseicyclus;marine metagenome
JN432791.1.1346	1	1	0	0	Bacteria;Proteobacteria;Alphaproteobacteria;Rhodobacterales;Rhodobacteraceae;Roseovarius;uncultured organism
AF344288.1.1206	1	1	0	0	Bacteria;Proteobacteria;Alphaproteobacteria;Rhodobacterales;Rhodobacteraceae;Roseovarius;alpha proteobacterium GL2
AY654831.1.1382	1	1	0	0	Bacteria;Proteobacteria;Alphaproteobacteria;Rhodobacterales;Rhodobacteraceae;Roseovarius;mucus bacterium 92
HQ326343.1.1428	1	1	0	0	Bacteria;Proteobacteria;Alphaproteobacteria;Rhodobacterales;Rhodobacteraceae;Roseovarius;uncultured bacterium
JQ013185.1.1430	1	1	0	0	Bacteria;Proteobacteria;Alphaproteobacteria;Rhodobacterales;Rhodobacteraceae;Pseudoroseovarius;uncultured bacterium
AY654839.1.1362	1	1	0	0	Bacteria;Proteobacteria;Alphaproteobacteria;Rhodobacterales;Rhodobacteraceae;Roseovarius;mucus bacterium 81
HM640425.1.1345	1	1	0	0	Bacteria;Proteobacteria;Alphaproteobacteria;Rhizobiales;Phyllobacteriaceae;Nitratireductor;Nitratireductor aquibiodomus
JQ337900.1.1433	1	1	0	0	Bacteria;Proteobacteria;Alphaproteobacteria;Rhodobacterales;Rhodobacteraceae;Roseovarius;uncultured bacterium
HM127984.1.1399	1	1	0	0	Bacteria;Proteobacteria;Alphaproteobacteria;Rhodobacterales;Rhodobacteraceae;Roseovarius;uncultured bacterium
GU061066.1.1385	1	1	0	0	Bacteria;Proteobacteria;Alphaproteobacteria;Rhodobacterales;Rhodobacteraceae;Celeribacter;uncultured alpha proteobacterium
KC442858.1.1305	1	1	0	0	Bacteria;Proteobacteria;Alphaproteobacteria;Caulobacterales;Hyphomonadaceae;Hyphomonas;uncultured bacterium
GQ274289.1.1451	1	1	0	0	Bacteria;Proteobacteria;Alphaproteobacteria;Rhodobacterales;Rhodobacteraceae;Salinihabitans;uncultured alpha proteobacterium
HQ632005.1.1468	1	1	0	0	Bacteria;Proteobacteria;Alphaproteobacteria;Rhizobiales;Phyllobacteriaceae;Nitratireductor;Mesorhizobium sp. SO91
JN528315.1.1324	1	1	0	0	Bacteria;Proteobacteria;Alphaproteobacteria;Rhodobacterales;Rhodobacteraceae;Roseovarius;uncultured organism
