# Supplementary material for: Elucidation of the bacterial communities associated with the harmful microalgaeAlexandrium tamarenseandCochlodinium polykrikoidesusing nanopore sequencing
Source: Sci Rep. 2018 Mar 28;8:5323. doi: 10.1038/s41598-018-23634-6 (PMC5871755; doi:10.1038/s41598-018-23634-6)
Supplement: Supplementary file 4 — Dataset 3 [file 41598_2018_23634_MOESM4_ESM.xlsx]

## Sheet: Supplementary Dataset S3
Supplementary Dataset S3. Merged OTU table of read counts after rare OTU removal
#OTU_ID (QIIME SILVA128 version)	A. tamarense				C. polykrikoides				Taxonomy
	Illumina		MinION		Illumina		MinION
	# 1	# 2	# 1	# 2	# 1	# 2	# 1	# 2
AANB01000001.93134.94573	0	0	0	0	0	0	3	2	Bacteria;Proteobacteria;Alphaproteobacteria;Rhodobacterales;Rhodobacteraceae;Pseudophaeobacter;Roseobacter sp. MED193
AATQ01000039.15924.17359	0	0	0	0	0	0	8	4	Bacteria;Proteobacteria;Alphaproteobacteria;Rhodobacterales;Rhodobacteraceae;Pelagibaca;Pelagibaca bermudensis HTCC2601
AB004790.1.1468	0	0	2	3	0	0	0	0	Bacteria;Proteobacteria;Betaproteobacteria;Burkholderiales;Burkholderiaceae;Ralstonia;Ralstonia pickettii
AB013442.1.1373	2	5	0	0	27049	16877	0	0	Bacteria;Proteobacteria;Alphaproteobacteria;Rhodobacterales;Rhodobacteraceae;alpha proteobacterium ISHR1
AB026946.1.1512	0	0	0	0	0	0	5	1	Bacteria;Proteobacteria;Gammaproteobacteria;Alteromonadales;Alteromonadaceae;Marinobacter;Marinobacter sp. NK-1
AB094457.1.1386	0	0	1	3	0	0	0	0	Bacteria;Proteobacteria;Alphaproteobacteria;Rhodobacterales;Rhodobacteraceae;Sulfitobacter;Sulfitobacter sp. MJYP.25.10
AB114422.1.1465	0	0	2	5	0	0	0	0	Bacteria;Proteobacteria;Alphaproteobacteria;Rhodobacterales;Rhodobacteraceae;Roseovarius;Roseovarius sp. 2S5-2
AB121782.1.1340	0	0	0	0	0	0	1938	819	Bacteria;Proteobacteria;Alphaproteobacteria;Rhodobacterales;Rhodobacteraceae;Jannaschia;Jannaschia cystaugens
AB159202.1.1413	2	13	0	0	0	0	0	0	Bacteria;Proteobacteria;Alphaproteobacteria;Rhodobacterales;Rhodobacteraceae;Roseovarius;iodide-oxidizing bacterium YS-11
AB159204.1.1412	0	0	70	128	0	0	0	0	Bacteria;Proteobacteria;Alphaproteobacteria;Rhodobacterales;Rhodobacteraceae;Roseovarius;iodide-oxidizing bacterium N213-3
AB159209.1.1400	0	0	16	13	0	0	0	0	Bacteria;Proteobacteria;Alphaproteobacteria;Rhodobacterales;Rhodobacteraceae;Roseovarius;iodide-oxidizing bacterium SE-1
AB167040.1.1427	0	0	0	0	0	0	7	3	Bacteria;Proteobacteria;Gammaproteobacteria;Alteromonadales;Alteromonadaceae;Marinobacter;Marinobacter sp. NT N125
AB180656.1.1430	0	0	108	183	0	0	0	0	Bacteria;Proteobacteria;Alphaproteobacteria;Rhodobacterales;Rhodobacteraceae;Seohaeicola;Roseobacter sp. YS-57
AB362256.1.1395	0	0	6	2	0	0	0	0	Bacteria;Proteobacteria;Alphaproteobacteria;Rhodobacterales;Rhodobacteraceae;Seohaeicola;Rhodobacteraceae bacterium JAM-AL0110
AB377223.1.1404	0	0	0	0	0	0	3	1	Bacteria;Proteobacteria;Gammaproteobacteria;Cellvibrionales;Spongiibacteraceae;Litorivivens;gamma proteobacterium NAMAF009
AB429078.1.1410	0	0	0	0	0	0	8	2	Bacteria;Proteobacteria;Alphaproteobacteria;Caulobacterales;Hyphomonadaceae;uncultured;carbazole-degrading bacterium OC12S
AB458524.1.1392	3	8	0	7	0	0	0	0	Bacteria;Proteobacteria;Alphaproteobacteria;Rhodobacterales;Rhodobacteraceae;Roseovarius;iodide-oxidizing bacterium dMB-MAT3
AB470946.1.1391	0	0	0	0	0	0	2	2	Bacteria;Proteobacteria;Alphaproteobacteria;Rhodobacterales;Rhodobacteraceae;Thalassobius;Thalassobius mediterraneus
AB491722.1.1395	132	828	1	2	0	0	0	0	Bacteria;Bacteroidetes;Flavobacteriia;Flavobacteriales;Flavobacteriaceae;Planktosalinus;uncultured bacterium
AB491817.1.1456	0	0	0	0	0	0	5	1	Bacteria;Proteobacteria;Alphaproteobacteria;Rhodobacterales;Rhodobacteraceae;Marinovum;uncultured alpha proteobacterium
AB491855.1.1456	0	0	8	8	0	0	3	2	Bacteria;Proteobacteria;Alphaproteobacteria;Rhodobacterales;Rhodobacteraceae;Marivita;uncultured alpha proteobacterium
AB607866.1.1428	0	0	0	0	0	0	47	22	Bacteria;Proteobacteria;Alphaproteobacteria;Rhodobacterales;Rhodobacteraceae;Epibacterium;Thalassobius mediterraneus
AB636139.1.1422	0	0	0	0	0	0	4	0	Bacteria;Proteobacteria;Alphaproteobacteria;Rhodobacterales;Rhodobacteraceae;Tropicibacter;Tropicibacter phthalicicus
AB681779.1.1461	714	4537	0	0	0	0	0	0	Bacteria;Proteobacteria;Gammaproteobacteria;Thiotrichales;Piscirickettsiaceae;Methylophaga;Methylophaga sulfidovorans
AB681780.1.1463	0	0	97	179	0	0	0	0	Bacteria;Proteobacteria;Gammaproteobacteria;Thiotrichales;Piscirickettsiaceae;Methylophaga;Methylophaga thalassica
AB721293.1.1476	0	0	0	0	0	0	2	2	Bacteria;Proteobacteria;Gammaproteobacteria;Alteromonadales;Alteromonadaceae;Marinobacter;Marinobacter pelagius
ABCL01000005.367769.369216	1	9	17	48	0	0	0	0	Bacteria;Proteobacteria;Alphaproteobacteria;Rhodobacterales;Rhodobacteraceae;Roseovarius;Roseovarius sp. TM1035
ACCU01000015.1342938.1344400	5	19	10	9	0	0	0	0	Bacteria;Proteobacteria;Alphaproteobacteria;Rhodobacterales;Rhodobacteraceae;Labrenzia;Labrenzia alexandrii DFL-11
AF022392.1.1419	0	0	4	3	0	0	8	3	Bacteria;Proteobacteria;Alphaproteobacteria;Rhodobacterales;Rhodobacteraceae;alpha proteobacterium str. 303
AF082791.1.1301	0	0	3	6	0	0	0	0	Bacteria;Proteobacteria;Alphaproteobacteria;Caulobacterales;Hyphomonadaceae;Hyphomonas;Hyphomonas johnsonii
AF237685.1.1477	0	0	0	0	0	0	12	3	Bacteria;Proteobacteria;Gammaproteobacteria;Alteromonadales;Alteromonadaceae;Marinobacter;Marinobacter sp.
AF359526.1.1401	0	0	3744	6310	0	0	2	1	Bacteria;Proteobacteria;Alphaproteobacteria;Rhodobacterales;Rhodobacteraceae;Roseovarius;marine bacterium ALUS253_43
AF423291.1.1411	1	52	0	0	54	56	0	0	Bacteria;Proteobacteria;Alphaproteobacteria;Sphingomonadales;Sphingomonadaceae;Sphingobium;uncultured soil bacterium
AF468259.1.1419	0	0	0	0	0	0	2	4	Bacteria;Proteobacteria;Gammaproteobacteria;Alteromonadales;Alteromonadaceae;Marinobacter;uncultured bacterium
AF482686.1.1526	0	0	0	0	0	0	3	4	Bacteria;Proteobacteria;Gammaproteobacteria;Alteromonadales;Alteromonadaceae;Marinobacter;Marinobacter sp. SBS
AF513438.1.1363	0	0	2	6	0	0	0	0	Bacteria;Proteobacteria;Alphaproteobacteria;Rhodobacterales;Rhodobacteraceae;Roseovarius;Roseobacter sp. LA7
AJ294352.1.1422	0	0	7	15	0	0	0	0	Bacteria;Proteobacteria;Alphaproteobacteria;Rhodobacterales;Rhodobacteraceae;Marivita;uncultured Roseobacter 253-16
AJ295988.1.1337	0	0	14	28	0	0	12	2	Bacteria;Proteobacteria;Alphaproteobacteria;Rhodobacterales;Rhodobacteraceae;Marivita;Ruegeria aff. gelatinovorans ch611
AJ315683.1.1437	0	0	1	8	0	0	0	0	Bacteria;Proteobacteria;Alphaproteobacteria;Rhodobacterales;Rhodobacteraceae;Roseicyclus;alpha proteobacterium ML42
AJ567575.1.1491	0	0	1	3	0	0	0	0	Bacteria;Proteobacteria;Gammaproteobacteria;Alteromonadales;Alteromonadaceae;Alteromonas;uncultured Alteromonas sp.
AJ581349.1.1511	0	0	0	0	0	0	6	1	Bacteria;Proteobacteria;Gammaproteobacteria;Oceanospirillales;OM182 clade;uncultured gamma proteobacterium
AJ633984.1.1293	0	0	0	0	0	0	14	4	Bacteria;Proteobacteria;Alphaproteobacteria;Rhodobacterales;Rhodobacteraceae;uncultured;uncultured alpha proteobacterium
AJ810834.1.1434	13	66	1	2	0	0	0	0	Bacteria;Proteobacteria;Alphaproteobacteria;Rhodobacterales;Rhodobacteraceae;Roseovarius;Rhodobacteraceae bacterium 217
AJ810836.1.1433	0	0	1	4	0	0	0	0	Bacteria;Proteobacteria;Alphaproteobacteria;Rhodobacterales;Rhodobacteraceae;Pseudoroseovarius;Rhodobacteraceae bacterium 179
AJ810839.1.1428	156	1082	0	0	0	0	0	0	Bacteria;Proteobacteria;Alphaproteobacteria;Rhodobacterales;Rhodobacteraceae;Ruegeria;Rhodobacteraceae bacterium 270
AJ871954.1.1395	0	0	3	4	0	0	0	0	Bacteria;Proteobacteria;Alphaproteobacteria;Rhodobacterales;Rhodobacteraceae;Marinovum;Rhodobacteraceae bacterium GPM2545
AJ919996.1.1482	3	6	0	0	7	6	0	0	Bacteria;Actinobacteria;Actinobacteria;Micrococcales;Micrococcaceae;Citricoccus;Citricoccus sp. KGN4
AJ968650.1.1326	0	0	8	13	0	0	8	3	Bacteria;Proteobacteria;Alphaproteobacteria;Rhodobacterales;Rhodobacteraceae;Pseudoroseovarius;Roseovarius pelophilus
AJZS01000099.7315.8789	1	3	0	0	0	0	0	0	Bacteria;Bacteroidetes;Bacteroidia;Bacteroidales;Porphyromonadaceae;Porphyromonas;Porphyromonas gingivalis W50
AM691095.1.1449	0	0	2	4	0	0	0	0	Bacteria;Proteobacteria;Alphaproteobacteria;Rhodobacterales;Rhodobacteraceae;Roseovarius;uncultured Rhodobacteraceae bacterium
AM691101.1.1453	0	0	58	105	0	0	0	0	Bacteria;Proteobacteria;Alphaproteobacteria;Rhodobacterales;Rhodobacteraceae;Roseovarius;uncultured Rhodobacteraceae bacterium
AM745437.1.1393	450	2814	0	0	0	0	0	0	Bacteria;Bacteroidetes;Flavobacteriia;Flavobacteriales;Flavobacteriaceae;Eudoraea;Eudoraea adriatica
AM882528.1.1500	0	0	0	0	0	0	65	26	Bacteria;Proteobacteria;Gammaproteobacteria;Alteromonadales;Alteromonadaceae;Marinobacter;uncultured gamma proteobacterium
AM882553.1.1498	0	0	0	0	0	0	8	2	Bacteria;Proteobacteria;Gammaproteobacteria;Alteromonadales;Alteromonadaceae;Marinobacter;uncultured gamma proteobacterium
AM882571.1.1459	0	0	2	2	0	0	84	32	Bacteria;Proteobacteria;Proteobacteria Incertae Sedis;Unknown Order;Unknown Family;Candidatus Tenderia;uncultured gamma proteobacterium
AM945664.1.1334	0	0	0	0	0	0	5	1	Bacteria;Proteobacteria;Gammaproteobacteria;Alteromonadales;Alteromonadaceae;Marinobacter;Marinobacter sp. NT N31
AM990789.1.1402	0	0	112	190	0	0	4	0	Bacteria;Proteobacteria;Alphaproteobacteria;Rhodobacterales;Rhodobacteraceae;Marivita;Rhodobacteraceae bacterium MOLA 13
AONG01000002.958.2299	2	10	0	0	572	383	0	0	Bacteria;Proteobacteria;Alphaproteobacteria;Rhodobacterales;Rhodobacteraceae;Wenxinia;Wenxinia marina DSM 24838
AQQY01000019.454.1899	0	0	2	5	0	0	0	0	Bacteria;Proteobacteria;Alphaproteobacteria;Rhodobacterales;Rhodobacteraceae;Actibacterium;Actibacterium atlanticum
AQXH01000003.167102.168605	0	0	0	0	0	0	9	1	Bacteria;Bacteroidetes;Bacteroidetes Incertae Sedis;Order III;Unknown Family;Balneola;Balneola vulgaris DSM 17893
ARTV01000021.4040.5585	0	0	0	0	0	0	17	5	Bacteria;Verrucomicrobia;OPB35 soil group;Verrucomicrobia bacterium SCGC AAA164-E04
AULQ01000006.521.2024	0	0	0	0	0	0	29	9	Bacteria;Bacteroidetes;Flavobacteriia;Flavobacteriales;Flavobacteriaceae;Mesoflavibacter;Mesoflavibacter zeaxanthinifaciens DSM 18436
AWFG01000025.396.1855	1657	10222	6	9	0	0	0	0	Bacteria;Proteobacteria;Alphaproteobacteria;Caulobacterales;Hyphomonadaceae;Hyphomonas;Hyphomonas chukchiensis
AWRV02000002.940927.942393	0	0	2	2	0	0	0	0	Bacteria;Proteobacteria;Alphaproteobacteria;Rhodobacterales;Rhodobacteraceae;Ponticoccus;Rhodobacteraceae bacterium PD-2
AXAQ01000009.2607.4040	0	0	3	6	0	0	0	0	Bacteria;Proteobacteria;Alphaproteobacteria;Caulobacterales;Hyphomonadaceae;Hyphomonas;Mastigocoleus testarum BC008
AY043327.1.1308	0	0	14	19	0	0	0	0	Bacteria;Proteobacteria;Alphaproteobacteria;Rhodobacterales;Rhodobacteraceae;Citreicella;alpha proteobacterium G100
AY162070.1.1325	0	0	6	7	0	0	0	0	Bacteria;Proteobacteria;Alphaproteobacteria;Rhodobacterales;Rhodobacteraceae;Roseovarius;alpha proteobacterium GMD29C12
AY162073.1.1319	0	0	0	0	0	0	12	8	Bacteria;Proteobacteria;Alphaproteobacteria;Rhodobacterales;Rhodobacteraceae;Roseovarius;alpha proteobacterium GMD29F12.1
AY162098.1.1318	0	0	0	0	0	0	9	5	Bacteria;Proteobacteria;Alphaproteobacteria;Rhodobacterales;Rhodobacteraceae;Oceanicola;alpha proteobacterium GMD21H11
AY162102.1.1320	0	0	1	3	0	0	8	6	Bacteria;Proteobacteria;Alphaproteobacteria;Rhodobacterales;Rhodobacteraceae;Marinovum;alpha proteobacterium GMD21D01
AY162107.1.1318	0	0	10	11	0	0	0	0	Bacteria;Proteobacteria;Alphaproteobacteria;Rhodobacterales;Rhodobacteraceae;Sulfitobacter;alpha proteobacterium GMD16F09
AY239008.1.1279	13	42	684	1201	0	0	0	0	Bacteria;Proteobacteria;Alphaproteobacteria;Rhodobacterales;Rhodobacteraceae;Roseovarius;marine bacterium HP29w
AY258080.1.1358	0	0	54	93	0	0	0	0	Bacteria;Proteobacteria;Alphaproteobacteria;Rhodobacterales;Rhodobacteraceae;Roseovarius;bacterium DG888
AY258087.1.1369	0	0	0	0	0	0	21	4	Bacteria;Proteobacteria;Alphaproteobacteria;Rhodobacterales;Rhodobacteraceae;Roseovarius;bacterium DG941
AY258089.1.1378	0	0	0	0	0	0	67	29	Bacteria;Proteobacteria;Alphaproteobacteria;Rhizobiales;Phyllobacteriaceae;Oricola;Mesorhizobium sp. DG943
AY258092.1.1388	39	278	4	1	5	3	0	0	Bacteria;Proteobacteria;Alphaproteobacteria;Rhodospirillales;Rhodospirillaceae;Thalassobaculum;bacterium DG949
AY258117.1.1418	33	148	0	0	0	0	0	0	Bacteria;Bacteroidetes;Flavobacteriia;Flavobacteriales;Flavobacteriaceae;Maribacter;Zobellia sp. DG868
AY258118.1.1416	0	0	0	0	0	0	3	1	Bacteria;Bacteroidetes;Cytophagia;Cytophagales;Flammeovirgaceae;Marinoscillum;bacterium DG873
AY271624.1.1439	0	0	3	3	0	0	0	0	Bacteria;Bacteroidetes;Flavobacteriia;Flavobacteriales;Flavobacteriaceae;Maribacter;Maribacter orientalis
AY345368.1.1415	0	0	0	0	0	0	13	7	Bacteria;Proteobacteria;Gammaproteobacteria;Alteromonadales;Alteromonadaceae;Marinobacter;bacterium L5
AY345433.1.1449	0	0	7	10	0	0	21	10	Bacteria;Proteobacteria;Alphaproteobacteria;Rhodobacterales;Rhodobacteraceae;uncultured;bacterium K2-19
AY394873.1.1428	0	0	0	0	0	0	35	20	Bacteria;Proteobacteria;Gammaproteobacteria;Alteromonadales;Alteromonadaceae;Marinobacter;Marinobacter sp. EPR 15
AY550102.1.1518	1	7	0	0	0	0	0	0	Bacteria;Firmicutes;Bacilli;Bacillales;Bacillaceae;Geobacillus;Geobacillus thermoleovorans
AY654821.1.1388	3	6	0	0	0	0	0	0	Bacteria;Proteobacteria;Alphaproteobacteria;Rhodobacterales;Rhodobacteraceae;Loktanella;mucus bacterium 84
AY697897.1.1474	0	0	0	0	0	0	3	2	Bacteria;Proteobacteria;Alphaproteobacteria;Rhodobacterales;Rhodobacteraceae;uncultured;uncultured Sulfitobacter sp.
AY701470.1.1403	4	17	0	0	0	0	0	0	Bacteria;Proteobacteria;Alphaproteobacteria;Caulobacterales;Hyphomonadaceae;Oceanicaulis;uncultured alpha proteobacterium
AY845242.1.1390	0	0	5	5	0	0	0	0	Bacteria;Proteobacteria;Alphaproteobacteria;Rhodobacterales;Rhodobacteraceae;Roseovarius;uncultured bacterium
AY922228.1.1319	0	0	4	3	0	0	1	1	Bacteria;Proteobacteria;Alphaproteobacteria;Rhodobacterales;Rhodobacteraceae;Oceanicola;uncultured alpha proteobacterium
AY922243.1.1320	0	0	1	4	0	0	0	0	Bacteria;Proteobacteria;Alphaproteobacteria;Rhodobacterales;Rhodobacteraceae;uncultured alpha proteobacterium
CP001978.354369.355900	0	0	3	1	0	0	7	2	Bacteria;Proteobacteria;Gammaproteobacteria;Alteromonadales;Alteromonadaceae;Marinobacter;Marinobacter adhaerens HP15
CP001998.1561363.1562904	0	0	0	0	0	0	5	1	Bacteria;Verrucomicrobia;Opitutae;Puniceicoccales;Puniceicoccaceae;Coraliomargarita;Coraliomargarita akajimensis DSM 45221
CP010855.220385.221727	8	27	13	28	8011	4773	1159	444	Bacteria;Proteobacteria;Alphaproteobacteria;Rhodobacterales;Rhodobacteraceae;Marinovum;Marinovum algicola DG 898
CU467448.39.1373	0	0	2	2	0	0	0	0	Bacteria;Proteobacteria;Alphaproteobacteria;Rhodobacterales;Rhodobacteraceae;Roseovarius;uncultured bacterium
CU915036.1.1333	23	123	0	0	0	0	0	0	Bacteria;Proteobacteria;Alphaproteobacteria;Rhizobiales;Phyllobacteriaceae;Nitratireductor;uncultured bacterium
CYSA01000007.1319.2796	60	443	0	0	68	48	0	0	Bacteria;Proteobacteria;Alphaproteobacteria;Rhodobacterales;Rhodobacteraceae;Thalassobius;Thalassobius gelatinovorus
CYUE01000002.2694.4167	9	90	0	0	0	0	0	0	Bacteria;Proteobacteria;Alphaproteobacteria;Rhodobacterales;Rhodobacteraceae;Thalassobius;Thalassobius sp. CECT 5114
DD381340.1.1436	1469	9563	0	0	0	0	0	0	Bacteria;Proteobacteria;Alphaproteobacteria;Sphingomonadales;Erythrobacteraceae;Erythrobacter;unidentified
DQ001638.1.1463	0	0	0	0	0	0	2	4	Bacteria;Proteobacteria;Gammaproteobacteria;Alteromonadales;Alteromonadaceae;Marinobacter;uncultured bacterium
DQ009129.1.2186	0	0	0	0	0	0	29	11	Bacteria;Proteobacteria;Gammaproteobacteria;Thiotrichales;Piscirickettsiaceae;uncultured;uncultured marine bacterium
DQ015784.1.1415	0	0	12	16	0	0	0	0	Bacteria;Proteobacteria;Alphaproteobacteria;Caulobacterales;Hyphomonadaceae;Hyphomonas;uncultured bacterium
DQ015843.1.1459	0	0	7	12	0	0	0	0	Bacteria;Proteobacteria;Alphaproteobacteria;Sphingomonadales;Sphingomonadaceae;Sphingorhabdus;uncultured bacterium
DQ016843.1.1509	0	0	2	3	0	0	0	0	Bacteria;Firmicutes;Bacilli;Lactobacillales;Streptococcaceae;Streptococcus;uncultured Streptococcus sp.
DQ103616.1.1391	0	0	3	5	0	0	0	0	Bacteria;Proteobacteria;Alphaproteobacteria;Rhodobacterales;Rhodobacteraceae;Roseovarius;uncultured bacterium
DQ153128.1.1450	0	0	9	4	0	0	20	7	Bacteria;Proteobacteria;Alphaproteobacteria;Rhodobacterales;Rhodobacteraceae;Litorimicrobium;uncultured alpha proteobacterium
DQ153134.1.1454	0	0	4	4	0	0	1	1	Bacteria;Proteobacteria;Alphaproteobacteria;Rhodobacterales;Rhodobacteraceae;Roseovarius;uncultured alpha proteobacterium
DQ160243.1.1418	0	0	1	4	0	0	0	0	Bacteria;Proteobacteria;Alphaproteobacteria;Caulobacterales;Hyphomonadaceae;Hyphomonas;Hyphomonas taiwanensis
DQ289901.1.1318	0	0	0	0	0	0	6	3	Bacteria;Proteobacteria;Alphaproteobacteria;Rhodobacterales;Rhodobacteraceae;Oceanicola;uncultured alpha proteobacterium
DQ357736.1.1324	1	3	0	0	2	5	0	0	Bacteria;Proteobacteria;Alphaproteobacteria;Rhodobacterales;Rhodobacteraceae;Sulfitobacter;Sulfitobacter sp. G5-4b
DQ399755.1.1409	0	0	0	0	0	0	44	18	Bacteria;Proteobacteria;Gammaproteobacteria;Alteromonadales;Alteromonadaceae;Marinobacter;Marinobacter sp. B-3092
DQ412064.1.1503	0	0	0	0	0	0	11	5	Bacteria;Proteobacteria;Gammaproteobacteria;Alteromonadales;Alteromonadaceae;Marinobacter;Marinobacter sp. LOB-4
DQ446102.1.1430	2	20	0	0	0	0	0	0	Bacteria;Proteobacteria;Alphaproteobacteria;Rhodobacterales;Rhodobacteraceae;Thalassobius;uncultured alpha proteobacterium
DQ446103.1.1441	0	0	15	21	0	0	0	0	Bacteria;Proteobacteria;Alphaproteobacteria;Rhodobacterales;Rhodobacteraceae;Roseovarius;uncultured alpha proteobacterium
DQ463161.1.1498	0	0	2	11	0	0	0	0	Bacteria;Proteobacteria;Gammaproteobacteria;Thiotrichales;Piscirickettsiaceae;Methylophaga;Methylophaga aminisulfidivorans MP
DQ486493.1.1501	0	0	0	0	0	0	28	18	Bacteria;Proteobacteria;Gammaproteobacteria;Xanthomonadales;Algiphilaceae;Algiphilus;Algiphilus aromaticivorans DG1253
DQ486509.1.1436	14	65	0	0	0	0	0	0	Bacteria;Proteobacteria;Gammaproteobacteria;Oceanospirillales;Oceanospirillaceae;Pseudohongiella;gamma proteobacterium DG1301
DQ659412.1.1397	5	9	0	0	0	0	0	0	Bacteria;Proteobacteria;Alphaproteobacteria;Rhodobacterales;Rhodobacteraceae;Oceaniovalibus;Rhodobacteraceae bacterium BS110
DQ659415.1.1421	0	0	41	70	0	0	0	0	Bacteria;Proteobacteria;Alphaproteobacteria;Rhodobacterales;Rhodobacteraceae;Roseovarius;Roseobacter sp. COL2P
DQ806382.1.1404	1	3	0	0	29	34	0	0	Bacteria;Proteobacteria;Gammaproteobacteria;Enterobacteriales;Enterobacteriaceae;Escherichia-Shigella;uncultured bacterium
DQ822533.1.1437	138	910	0	0	279	248	0	0	Bacteria;Proteobacteria;Gammaproteobacteria;Alteromonadales;Alteromonadaceae;Alteromonas;bacterium QM65
DQ834356.1.1441	1	3	0	0	0	0	0	0	Bacteria;Proteobacteria;Gammaproteobacteria;Pseudomonadales;Moraxellaceae;Acinetobacter;Acinetobacter sp. SLH4
DQ834359.1.1429	2	6	0	0	2	2	0	0	Bacteria;Proteobacteria;Gammaproteobacteria;Pseudomonadales;Moraxellaceae;Acinetobacter;Acinetobacter sp. FLL8
DQ837273.1.1365	0	0	13	18	0	0	0	0	Bacteria;Proteobacteria;Alphaproteobacteria;Rhodobacterales;Rhodobacteraceae;Roseovarius;uncultured alpha proteobacterium
DQ860042.1.1494	0	0	0	0	0	0	2	2	Bacteria;Proteobacteria;Betaproteobacteria;Burkholderiales;Burkholderiaceae;Limnobacter;uncultured bacterium
DQ860059.1.1414	4	39	13	27	5	2	0	0	Bacteria;Proteobacteria;Alphaproteobacteria;Rhodobacterales;Rhodobacteraceae;Roseovarius;uncultured alpha proteobacterium
DQ917848.1.1423	1052	5056	0	0	330	223	0	0	Bacteria;Proteobacteria;Alphaproteobacteria;Rhodobacterales;Rhodobacteraceae;Leisingera;uncultured Roseobacter sp.
DQ925858.1.1402	2	25	0	0	4	1	0	0	Bacteria;Proteobacteria;Alphaproteobacteria;Rhodobacterales;Rhodobacteraceae;Sulfitobacter;uncultured marine bacterium
DQ985046.1.1430	39	268	25	37	4033	2411	0	0	Bacteria;Proteobacteria;Alphaproteobacteria;Rhodobacterales;Rhodobacteraceae;Roseovarius;Roseobacter sp. JL985
DQ988280.1.1305	3	3	0	0	0	0	0	0	Bacteria;Proteobacteria;Gammaproteobacteria;Pseudomonadales;Pseudomonadaceae;Pseudomonas;uncultured bacterium
DQ990055.1.1480	8	52	0	0	44	40	0	0	Bacteria;Proteobacteria;Gammaproteobacteria;Pseudomonadales;Pseudomonadaceae;Pseudomonas;bacterium 9-gw1-8
DQ990059.1.1478	12	25	0	0	0	0	0	0	Bacteria;Proteobacteria;Gammaproteobacteria;Pseudomonadales;Pseudomonadaceae;Pseudomonas;bacterium 9-2-4
EF018209.1.1338	1	3	0	0	0	0	0	0	Bacteria;Proteobacteria;Alphaproteobacteria;Rhizobiales;Hyphomicrobiaceae;Pedomicrobium;uncultured Hyphomicrobiaceae bacterium
EF061947.1.1432	0	0	0	0	0	0	7	3	Bacteria;Proteobacteria;Alphaproteobacteria;Rhodobacterales;Rhodobacteraceae;Halovulum;uncultured alpha proteobacterium
EF063616.1.1492	1	3	0	0	0	0	0	0	Bacteria;Bacteroidetes;Bacteroidia;Bacteroidales;Porphyromonadaceae;Proteiniphilum;uncultured bacterium
EF092174.1.1291	0	0	0	0	0	0	6	3	Bacteria;Proteobacteria;Alphaproteobacteria;Rhodospirillales;Rhodospirillaceae;uncultured;uncultured alpha proteobacterium
EF092221.1.1405	0	0	19	17	0	0	0	0	Bacteria;Proteobacteria;Alphaproteobacteria;Rhodobacterales;Rhodobacteraceae;Roseovarius;uncultured Roseobacter sp.
EF092246.1.1368	11	40	0	0	0	0	0	0	Bacteria;Proteobacteria;Alphaproteobacteria;Rhodobacterales;Rhodobacteraceae;Sulfitobacter;uncultured Roseobacter sp.
EF092258.1.1374	133	606	0	0	100	46	0	0	Bacteria;Proteobacteria;Alphaproteobacteria;Rhodobacterales;Rhodobacteraceae;Phaeomarinomonas;uncultured Roseobacter sp.
EF101502.1.1367	2	8	0	0	0	0	0	0	Bacteria;Proteobacteria;Alphaproteobacteria;Rhodobacterales;Rhodobacteraceae;uncultured;Stappia meyerae
EF102823.1.1419	8	39	0	0	32	33	0	0	Bacteria;Proteobacteria;Betaproteobacteria;Burkholderiales;Comamonadaceae;Delftia;Delftia acidovorans
EF102859.1.1307	7	50	0	0	16	12	0	0	Bacteria;Actinobacteria;Actinobacteria;Corynebacteriales;Nocardiaceae;Rhodococcus;Rhodococcus erythropolis
EF117253.1.1444	0	0	1	3	0	0	0	0	Bacteria;Proteobacteria;Alphaproteobacteria;Rhizobiales;Hyphomicrobiaceae;Filomicrobium;Filomicrobium insigne
EF123339.1.1430	5	36	0	0	846	500	0	0	Bacteria;Proteobacteria;Alphaproteobacteria;Rhodobacterales;Rhodobacteraceae;Tropicimonas;uncultured alpha proteobacterium
EF123357.1.1431	18	64	0	0	113	68	0	0	Bacteria;Proteobacteria;Alphaproteobacteria;Rhodobacterales;Rhodobacteraceae;uncultured;uncultured alpha proteobacterium
EF123360.1.1429	0	0	0	0	0	0	8	1	Bacteria;Proteobacteria;Alphaproteobacteria;Rhodobacterales;Rhodobacteraceae;uncultured;uncultured alpha proteobacterium
EF123392.1.1428	0	0	1	10	0	0	0	0	Bacteria;Proteobacteria;Alphaproteobacteria;Rhodobacterales;Rhodobacteraceae;uncultured;uncultured alpha proteobacterium
EF125460.1.1450	56	315	0	0	5098	2998	0	0	Bacteria;Proteobacteria;Alphaproteobacteria;Rhizobiales;Phyllobacteriaceae;Oricola;uncultured bacterium
EF151229.1.1453	4	9	0	0	0	0	0	0	Bacteria;Proteobacteria;Gammaproteobacteria;Alteromonadales;Pseudoalteromonadaceae;Pseudoalteromonas;Pseudoalteromonas sp. SDDC27
EF190074.1.1507	0	0	0	0	0	0	15	9	Bacteria;Proteobacteria;Gammaproteobacteria;Alteromonadales;Alteromonadaceae;Marinobacter;uncultured Marinobacter sp.
EF190076.1.1508	2	14	0	0	110	81	0	0	Bacteria;Proteobacteria;Gammaproteobacteria;Alteromonadales;Alteromonadaceae;Marinobacter;uncultured Marinobacter sp.
EF207559.1.1335	1056	6219	0	0	756	461	0	0	Bacteria;Proteobacteria;Alphaproteobacteria;Rhodobacterales;Rhodobacteraceae;Oceanicola;bacterium DZY-H2
EF211829.1.1357	145	625	0	0	48380	29233	0	0	Bacteria;Proteobacteria;Alphaproteobacteria;Rhodobacterales;Rhodobacteraceae;Ponticoccus;Ponticoccus litoralis
EF426859.1.1434	1	7	0	0	0	0	0	0	Bacteria;Proteobacteria;Gammaproteobacteria;Enterobacteriales;Enterobacteriaceae;Enterobacter;Lelliottia amnigena
EF433546.1.1406	1	6	0	0	5	1	0	0	Bacteria;Actinobacteria;Actinobacteria;Corynebacteriales;Corynebacteriaceae;Corynebacterium;Corynebacterium sp. WW3
EF471656.1.1422	2386	10781	1	3	0	0	0	0	Bacteria;Proteobacteria;Alphaproteobacteria;Rhodobacterales;Rhodobacteraceae;Sulfitobacter;uncultured alpha proteobacterium
EF471659.1.1423	5	80	0	0	14	7	0	0	Bacteria;Proteobacteria;Alphaproteobacteria;Rhodobacterales;Rhodobacteraceae;Tateyamaria;uncultured alpha proteobacterium
EF512126.1.1388	6	24	0	0	9	4	0	0	Bacteria;Proteobacteria;Alphaproteobacteria;Rhodobacterales;Rhodobacteraceae;Roseobacter;Roseobacter denitrificans
EF515490.1.1320	3	5	0	0	0	0	0	0	Bacteria;Firmicutes;Bacilli;Lactobacillales;Enterococcaceae;Enterococcus;uncultured bacterium
EF572116.1.1502	1	7	0	0	268	242	0	0	Bacteria;Proteobacteria;Gammaproteobacteria;Oceanospirillales;Oceanospirillaceae;Pseudohongiella;uncultured bacterium
EF573754.1.1504	0	0	0	0	0	0	9	8	Bacteria;Proteobacteria;Gammaproteobacteria;Alteromonadales;Alteromonadaceae;Marinobacter;uncultured bacterium
EF574718.1.1497	3	26	0	0	8	9	0	0	Bacteria;Proteobacteria;Gammaproteobacteria;Alteromonadales;Alteromonadaceae;Alteromonas;uncultured bacterium
EF575144.1.1501	1	13	0	0	0	0	0	0	Bacteria;Proteobacteria;Gammaproteobacteria;Cellvibrionales;Spongiibacteraceae;BD1-7 clade;uncultured bacterium
EF632662.1.1477	44600	252587	3	13	72	52	0	0	Bacteria;Proteobacteria;Alphaproteobacteria;Rhodobacterales;Rhodobacteraceae;Roseovarius;uncultured bacterium
EF632663.1.1350	31	136	0	0	27	12	0	0	Bacteria;Proteobacteria;Alphaproteobacteria;Rhodobacterales;Rhodobacteraceae;Marivita;uncultured bacterium
EF632664.1.1464	0	0	1	3	0	0	0	0	Bacteria;Proteobacteria;Alphaproteobacteria;Rhodobacterales;Rhodobacteraceae;Roseovarius;uncultured bacterium
EF632665.1.1460	0	0	10	10	0	0	0	0	Bacteria;Proteobacteria;Alphaproteobacteria;Rhodobacterales;Rhodobacteraceae;Roseovarius;uncultured bacterium
EF632666.1.1465	0	0	13	25	0	0	0	0	Bacteria;Proteobacteria;Alphaproteobacteria;Rhodobacterales;Rhodobacteraceae;Roseovarius;uncultured bacterium
EF632699.1.1411	0	0	0	0	0	0	6	6	Bacteria;Proteobacteria;Gammaproteobacteria;Alteromonadales;Alteromonadaceae;Marinobacter;uncultured bacterium
EF644792.1.1283	23	105	0	0	172	91	0	0	Bacteria;Proteobacteria;Alphaproteobacteria;Rhodobacterales;Rhodobacteraceae;Pelagicola;uncultured bacterium
EF646118.1.1424	0	0	0	0	0	0	4	1	Bacteria;Proteobacteria;Alphaproteobacteria;Rhodobacterales;Rhodobacteraceae;Thalassobius;uncultured bacterium
EF648100.1.1506	3	3	0	0	0	0	0	0	Bacteria;Proteobacteria;Betaproteobacteria;Burkholderiales;Comamonadaceae;Tepidimonas;uncultured Tepidimonas sp.
EF660753.1.1481	0	0	0	0	0	0	6	13	Bacteria;Proteobacteria;Gammaproteobacteria;Alteromonadales;Alteromonadaceae;Marinobacter;Marinobacter kribbensis
EF685673.1.1459	0	0	0	0	0	0	19	8	Bacteria;Proteobacteria;Gammaproteobacteria;Alteromonadales;Alteromonadaceae;Marinobacter;Marinobacter sp. MN-3
EU010139.1.1480	0	0	0	0	0	0	3	8	Bacteria;Proteobacteria;Gammaproteobacteria;Cellvibrionales;Halieaceae;Luminiphilus;uncultured marine bacterium
EU010163.1.1402	0	0	2	3	0	0	4	0	Bacteria;Proteobacteria;Alphaproteobacteria;Rhodobacterales;Rhodobacteraceae;uncultured;uncultured marine bacterium
EU050750.1.1407	0	0	0	0	0	0	5	3	Bacteria;Proteobacteria;Alphaproteobacteria;Rhodobacterales;Rhodobacteraceae;uncultured;uncultured alpha proteobacterium
EU070404.1.1347	31	182	0	0	41380	25769	0	0	Bacteria;Proteobacteria;Alphaproteobacteria;Rhodobacterales;Rhodobacteraceae;Rhodobacteraceae bacterium B62Ydz-zz
EU133348.1.1319	3	20	0	0	0	0	0	0	Bacteria;Proteobacteria;Alphaproteobacteria;Sphingomonadales;Sphingomonadaceae;Sphingopyxis;uncultured bacterium
EU143368.1.1343	9	26	0	0	0	0	0	0	Bacteria;Proteobacteria;Alphaproteobacteria;Rhodobacterales;Rhodobacteraceae;Aestuariihabitans;Thalassobius sp. J86
EU156066.1.1421	89	397	0	0	0	0	0	0	Bacteria;Proteobacteria;Alphaproteobacteria;Rhodobacterales;Rhodobacteraceae;Roseovarius;Roseovarius aestuarii
EU163497.1.1473	1	14	0	0	0	0	0	0	Bacteria;Firmicutes;Bacilli;Lactobacillales;Streptococcaceae;Streptococcus;Streptococcus infantarius
EU179718.1.1419	22	67	1	3	0	0	0	0	Bacteria;Proteobacteria;Alphaproteobacteria;Rhodobacterales;Rhodobacteraceae;Celeribacter;Rhodobacteraceae bacterium SKI
EU196325.1.1410	7	43	0	0	0	0	0	0	Bacteria;Proteobacteria;Alphaproteobacteria;Rhodobacterales;Rhodobacteraceae;Roseovarius;Roseobacter sp. NP30
EU236329.1.1313	16	129	0	0	175	114	0	0	Bacteria;Proteobacteria;Alphaproteobacteria;Rhodobacterales;Rhodobacteraceae;Phaeobacter;uncultured bacterium
EU236350.1.1362	1	5	0	0	0	0	0	0	Bacteria;Bacteroidetes;Cytophagia;Cytophagales;Flammeovirgaceae;Reichenbachiella;uncultured bacterium
EU246131.1.1428	1	24	0	0	7	5	0	0	Bacteria;Proteobacteria;Alphaproteobacteria;Rhodobacterales;Rhodobacteraceae;Tropicimonas;uncultured organism
EU246244.1.1424	182	914	0	0	29	20	0	0	Bacteria;Proteobacteria;Alphaproteobacteria;Rhodobacterales;Rhodobacteraceae;Citreimonas;uncultured organism
EU249945.1.1396	1	3	0	0	0	0	0	0	Bacteria;Deinococcus-Thermus;Deinococci;Thermales;Thermaceae;Thermus;uncultured Thermus sp.
EU286972.1.1503	1	10	0	0	0	0	0	0	Bacteria;Proteobacteria;Gammaproteobacteria;Oceanospirillales;Alcanivoracaceae;Alcanivorax;uncultured bacterium
EU308458.1.1487	0	0	2	2	0	0	48	17	Bacteria;Proteobacteria;Gammaproteobacteria;Alteromonadales;Alteromonadaceae;Marinobacter;Marinobacter sp. TB188_1
EU328010.1.1501	0	0	0	0	0	0	59	32	Bacteria;Proteobacteria;Gammaproteobacteria;Alteromonadales;Alteromonadaceae;Marinobacter;uncultured Marinobacter sp.
EU328021.1.1502	0	0	0	0	0	0	20	11	Bacteria;Proteobacteria;Gammaproteobacteria;Alteromonadales;Alteromonadaceae;Marinobacter;uncultured Marinobacter sp.
EU328041.1.1499	0	0	0	0	0	0	1	4	Bacteria;Proteobacteria;Gammaproteobacteria;Alteromonadales;Alteromonadaceae;Marinobacter;uncultured Marinobacter sp.
EU328045.1.1491	0	0	0	0	0	0	7	3	Bacteria;Proteobacteria;Gammaproteobacteria;Xanthomonadales;Solimonadaceae;Polycyclovorans;uncultured gamma proteobacterium
EU328076.1.1447	12671	71609	0	0	0	0	0	0	Bacteria;Proteobacteria;Alphaproteobacteria;Rhodobacterales;Rhodobacteraceae;Roseovarius;uncultured Rhodobacteraceae bacterium
EU420060.1.1447	5	9	0	0	11	10	0	0	Bacteria;Proteobacteria;Gammaproteobacteria;Alteromonadales;Alteromonadaceae;Alteromonas;Pseudoalteromonas sp. c7
EU423320.1.1314	1	17	0	0	5	5	0	0	Bacteria;Bacteroidetes;Flavobacteriia;Flavobacteriales;Flavobacteriaceae;Cloacibacterium;Riemerella sp. SS2
EU431217.1.1430	13120	58872	8	17	227	106	0	0	Bacteria;Proteobacteria;Alphaproteobacteria;Rhodobacterales;Rhodobacteraceae;Roseovarius;Roseovarius halotolerans
EU440995.1.1506	1391	7964	18	37	54558	46878	625	268	Bacteria;Proteobacteria;Gammaproteobacteria;Alteromonadales;Alteromonadaceae;Marinobacter;Marinobacter flavimaris
EU464681.1.1309	153	874	0	0	0	0	0	0	Bacteria;Proteobacteria;Alphaproteobacteria;Rhodobacterales;Rhodobacteraceae;Rhodobacter;uncultured bacterium
EU491087.1.1457	5	29	0	0	0	0	0	0	Bacteria;Proteobacteria;Alphaproteobacteria;Rhizobiales;Hyphomicrobiaceae;Filomicrobium;uncultured bacterium
EU491923.1.1462	0	0	2	2	0	0	13	9	Bacteria;Proteobacteria;Gammaproteobacteria;Alteromonadales;Alteromonadaceae;Marinobacter;uncultured bacterium
EU573097.1.1450	215	1436	1	2	0	0	0	0	Bacteria;Proteobacteria;Alphaproteobacteria;Sphingomonadales;Sphingomonadaceae;Sphingorhabdus;bacterium enrichment culture clone EB39.2
EU573104.1.1433	0	0	8	15	0	0	0	0	Bacteria;Proteobacteria;Alphaproteobacteria;Rhodobacterales;Rhodobacteraceae;Celeribacter;bacterium enrichment culture clone EB27.11
EU592330.1.1387	0	0	3	11	0	0	0	0	Bacteria;Proteobacteria;Alphaproteobacteria;Rhodobacterales;Rhodobacteraceae;Marivita;uncultured bacterium
EU592351.1.1446	0	0	4	6	0	0	0	0	Bacteria;Bacteroidetes;Flavobacteriia;Flavobacteriales;Flavobacteriaceae;Planktosalinus;uncultured bacterium
EU592372.1.1428	2	29	0	0	29	16	0	0	Bacteria;Proteobacteria;Alphaproteobacteria;Rhodobacterales;Rhodobacteraceae;Maritimibacter;uncultured bacterium
EU592373.1.1422	10	80	0	0	0	0	0	0	Bacteria;Proteobacteria;Alphaproteobacteria;Rhodobacterales;Rhodobacteraceae;Lutimaribacter;uncultured bacterium
EU592375.1.1423	0	0	0	0	0	0	9	4	Bacteria;Proteobacteria;Alphaproteobacteria;Rhodobacterales;Rhodobacteraceae;uncultured;uncultured bacterium
EU603447.1.1430	3	10	0	0	66	30	0	0	Bacteria;Proteobacteria;Alphaproteobacteria;Rhodobacterales;Rhodobacteraceae;Roseovarius;Roseovarius sp. PTG4-4
EU642857.1.1352	9	44	0	0	682	446	0	0	Bacteria;Proteobacteria;Alphaproteobacteria;Rhodobacterales;Rhodobacteraceae;Roseobacter;Roseobacter sp. JC2219
EU652532.1.1467	57	318	0	0	2623	2111	0	0	Bacteria;Proteobacteria;Proteobacteria Incertae Sedis;Unknown Order;Unknown Family;Candidatus Tenderia;uncultured bacterium
EU697079.1.1425	0	0	8	15	0	0	2	2	Bacteria;Proteobacteria;Alphaproteobacteria;Rhodobacterales;Rhodobacteraceae;Marinovum;Rhodobacteraceae bacterium F7
EU700187.1.1489	5	29	0	0	0	0	0	0	Bacteria;Bacteroidetes;Flavobacteriia;Flavobacteriales;Cryomorphaceae;Salinirepens;uncultured bacterium
EU735624.1.1504	13	58	0	0	594	567	12	5	Bacteria;Proteobacteria;Gammaproteobacteria;Alteromonadales;Alteromonadaceae;Marinobacter;uncultured bacterium
EU735671.1.1498	0	0	0	0	0	0	7	3	Bacteria;Proteobacteria;Gammaproteobacteria;Xanthomonadales;Algiphilaceae;Algiphilus;uncultured bacterium
EU799851.1.1463	0	0	0	0	0	0	3	2	Bacteria;Proteobacteria;Alphaproteobacteria;Rhodospirillales;Rhodospirillaceae;uncultured;uncultured bacterium
EU839359.1.1485	6	24	3	2	1	1	0	0	Bacteria;Proteobacteria;Alphaproteobacteria;Rhodobacterales;Rhodobacteraceae;Seohaeicola;Roseobacter sp. Bo10-20
EU907921.1.1430	0	0	0	0	0	0	6	4	Bacteria;Proteobacteria;Gammaproteobacteria;Alteromonadales;Alteromonadaceae;Marinobacter;Marinobacter sp. SKUK MB1006
EU919770.1.1461	0	0	0	0	0	0	22	5	Bacteria;Proteobacteria;Alphaproteobacteria;Rhodospirillales;Rhodospirillaceae;Magnetospira;uncultured bacterium
EU935256.1.1537	0	0	4	7	0	0	0	0	Bacteria;Proteobacteria;Betaproteobacteria;Burkholderiales;Burkholderiaceae;Ralstonia;bacterium N155G.626
FJ169210.1.1307	17	83	0	0	559	343	0	0	Bacteria;Proteobacteria;Alphaproteobacteria;Rhizobiales;Phyllobacteriaceae;Hoeflea;uncultured bacterium
FJ172064.1.1432	2	6	3	7	0	0	0	0	Bacteria;Proteobacteria;Alphaproteobacteria;Rhodobacterales;Rhodobacteraceae;Seohaeicola;uncultured bacterium
FJ191405.1.1454	0	0	7	4	0	0	0	0	Bacteria;Proteobacteria;Betaproteobacteria;Burkholderiales;Burkholderiaceae;Ralstonia;uncultured Ralstonia sp.
FJ192332.1.1434	13	55	0	0	0	0	0	0	Bacteria;Proteobacteria;Betaproteobacteria;Burkholderiales;Burkholderiaceae;Ralstonia;uncultured Ralstonia sp.
FJ193610.1.1445	0	0	4	9	0	0	0	0	Bacteria;Proteobacteria;Betaproteobacteria;Burkholderiales;Burkholderiaceae;Ralstonia;uncultured Ralstonia sp.
FJ193620.1.1451	0	0	2	5	0	0	0	0	Bacteria;Proteobacteria;Betaproteobacteria;Burkholderiales;Burkholderiaceae;Ralstonia;uncultured Ralstonia sp.
FJ193812.1.1440	0	0	2	4	0	0	0	0	Bacteria;Proteobacteria;Betaproteobacteria;Burkholderiales;Burkholderiaceae;Ralstonia;uncultured Ralstonia sp.
FJ193987.1.1435	0	0	4	7	0	0	0	0	Bacteria;Proteobacteria;Betaproteobacteria;Burkholderiales;Burkholderiaceae;Ralstonia;uncultured Ralstonia sp.
FJ202246.1.1405	2598	13060	0	0	1347	856	1	1	Bacteria;Proteobacteria;Alphaproteobacteria;Rhodobacterales;Rhodobacteraceae;uncultured;uncultured bacterium
FJ202290.1.1403	0	0	0	0	0	0	4	2	Bacteria;Proteobacteria;Alphaproteobacteria;Rhodobacterales;Rhodobacteraceae;Shimia;uncultured bacterium
FJ202330.1.1407	3	26	0	0	13	9	0	0	Bacteria;Proteobacteria;Alphaproteobacteria;Rhodobacterales;Rhodobacteraceae;Salinihabitans;uncultured bacterium
FJ202353.1.1403	0	0	0	0	0	0	15	8	Bacteria;Proteobacteria;Alphaproteobacteria;Rhodobacterales;Rhodobacteraceae;Tropicibacter;uncultured bacterium
FJ202368.1.1407	0	0	0	0	0	0	14	6	Bacteria;Proteobacteria;Alphaproteobacteria;Rhodobacterales;Rhodobacteraceae;uncultured;uncultured bacterium
FJ202477.1.1404	0	0	6	6	0	0	8	2	Bacteria;Proteobacteria;Alphaproteobacteria;Rhodobacterales;Rhodobacteraceae;Aestuariivita;uncultured bacterium
FJ202515.1.1497	0	0	0	0	0	0	198	79	Bacteria;Verrucomicrobia;Opitutae;Puniceicoccales;Puniceicoccaceae;Coraliomargarita;uncultured bacterium
FJ202531.1.1405	0	0	6	13	0	0	2	1	Bacteria;Proteobacteria;Alphaproteobacteria;Rhodobacterales;Rhodobacteraceae;Litorimicrobium;uncultured bacterium
FJ202552.1.1403	0	0	5	3	0	0	0	0	Bacteria;Proteobacteria;Alphaproteobacteria;Rhodobacterales;Rhodobacteraceae;Aestuariivita;uncultured bacterium
FJ202570.1.1400	0	0	0	0	0	0	1	3	Bacteria;Proteobacteria;Alphaproteobacteria;Rhodobacterales;Rhodobacteraceae;Shimia;uncultured bacterium
FJ202842.1.1408	0	0	0	0	0	0	991	418	Bacteria;Proteobacteria;Alphaproteobacteria;Rhodobacterales;Rhodobacteraceae;Halovulum;uncultured bacterium
FJ203001.1.1402	0	0	0	0	0	0	19	5	Bacteria;Proteobacteria;Alphaproteobacteria;Rhodobacterales;Rhodobacteraceae;Shimia;uncultured bacterium
FJ203039.1.1381	0	0	0	0	0	0	5	2	Bacteria;Proteobacteria;Alphaproteobacteria;Rhodobacterales;Rhodobacteraceae;uncultured;uncultured bacterium
FJ203181.1.1383	0	0	37	54	0	0	12	0	Bacteria;Proteobacteria;Alphaproteobacteria;Rhodobacterales;Rhodobacteraceae;Litorimicrobium;uncultured bacterium
FJ203288.1.1388	0	0	7	3	0	0	0	0	Bacteria;Proteobacteria;Alphaproteobacteria;Rhodobacterales;Rhodobacteraceae;Roseovarius;uncultured bacterium
FJ203313.1.1384	0	0	0	0	0	0	6	1	Bacteria;Proteobacteria;Alphaproteobacteria;Rhodobacterales;Rhodobacteraceae;Tropicibacter;uncultured bacterium
FJ203495.1.1411	782	4715	39	81	0	0	0	0	Bacteria;Proteobacteria;Alphaproteobacteria;Rhizobiales;Phyllobacteriaceae;Cohaesibacter;uncultured bacterium
FJ205203.1.1476	1	21	0	0	0	0	0	0	Bacteria;Proteobacteria;Gammaproteobacteria;Alteromonadales;Alteromonadaceae;Marinobacter;uncultured gamma proteobacterium
FJ403059.1.1359	0	0	0	0	0	0	5	2	Bacteria;Proteobacteria;Alphaproteobacteria;Rhodobacterales;Rhodobacteraceae;Epibacterium;uncultured Thalassobius sp.
FJ416095.1.1488	0	0	90	159	0	0	0	0	Bacteria;Bacteroidetes;Flavobacteriia;Flavobacteriales;Flavobacteriaceae;Maribacter;uncultured bacterium
FJ425589.1.1424	0	0	0	0	0	0	19	5	Bacteria;Proteobacteria;Alphaproteobacteria;Rhodobacterales;Rhodobacteraceae;Shimia;uncultured Shimia sp.
FJ467624.1.1422	2941	15040	1	3	2089	1511	0	0	Bacteria;Proteobacteria;Alphaproteobacteria;Rhodobacterales;Rhodobacteraceae;Marivita;Marivita byunsanensis
FJ497405.1.1341	2	22	0	0	9	7	0	0	Bacteria;Proteobacteria;Gammaproteobacteria;Alteromonadales;Alteromonadaceae;Alteromonas;uncultured gamma proteobacterium
FJ510233.1.1374	0	0	0	0	0	0	11	6	Bacteria;Proteobacteria;Betaproteobacteria;Burkholderiales;Burkholderiaceae;Limnobacter;uncultured bacterium
FJ510234.1.1374	0	0	0	0	0	0	8	2	Bacteria;Proteobacteria;Betaproteobacteria;Burkholderiales;Burkholderiaceae;Limnobacter;uncultured bacterium
FJ516768.1.1433	0	0	1	3	0	0	0	0	Bacteria;Proteobacteria;Alphaproteobacteria;Rhodobacterales;Rhodobacteraceae;Roseovarius;uncultured Rhodobacteraceae bacterium
FJ516792.1.1448	2	6	0	0	0	0	0	0	Bacteria;Proteobacteria;Alphaproteobacteria;Sphingomonadales;Erythrobacteraceae;Porphyrobacter;uncultured Erythrobacteraceae bacterium
FJ545547.1.1520	0	0	17	28	0	0	0	0	Bacteria;Bacteroidetes;Flavobacteriia;Flavobacteriales;Flavobacteriaceae;Eudoraea;uncultured bacterium
FJ545591.1.1459	185	1197	2	1	1	1	0	0	Bacteria;Proteobacteria;Alphaproteobacteria;Rhodobacterales;Rhodobacteraceae;Ascidiaceihabitans;uncultured bacterium
FJ624296.1.1434	0	0	7	13	0	0	0	0	Bacteria;Proteobacteria;Alphaproteobacteria;Rhodobacterales;Rhodobacteraceae;Sagittula;uncultured bacterium
FJ624429.1.1513	15	81	0	0	328	302	24	7	Bacteria;Proteobacteria;Gammaproteobacteria;Thiotrichales;Piscirickettsiaceae;Methylophaga;uncultured bacterium
FJ624440.1.1508	0	0	0	0	0	0	480	175	Bacteria;Proteobacteria;Gammaproteobacteria;Thiotrichales;Piscirickettsiaceae;Methylophaga;uncultured bacterium
FJ628225.1.1453	0	0	0	0	0	0	3	2	Bacteria;Proteobacteria;Alphaproteobacteria;Rhodobacterales;Rhodobacteraceae;uncultured;uncultured bacterium
FJ644587.1.1267	21	119	0	0	29	10	0	0	Bacteria;Proteobacteria;Alphaproteobacteria;Caulobacterales;Hyphomonadaceae;uncultured;uncultured bacterium
FJ644596.1.1204	63	304	0	0	0	0	0	0	Bacteria;Proteobacteria;Alphaproteobacteria;Rhodobacterales;Rhodobacteraceae;Labrenzia;uncultured bacterium
FJ644600.1.1277	2	4	0	0	2	1	0	0	Bacteria;Proteobacteria;Alphaproteobacteria;Rhodobacterales;Rhodobacteraceae;Roseobacter;uncultured bacterium
FJ644601.1.1283	0	0	23	34	0	0	0	0	Bacteria;Proteobacteria;Alphaproteobacteria;Rhodobacterales;Rhodobacteraceae;Tropicimonas;uncultured bacterium
FJ716854.1.1460	0	0	4	5	0	0	0	0	Bacteria;Proteobacteria;Alphaproteobacteria;Rhodobacterales;Rhodobacteraceae;Marivita;uncultured bacterium
FJ716864.1.1483	0	0	43	61	0	0	0	0	Bacteria;Proteobacteria;Alphaproteobacteria;Sphingomonadales;Sphingomonadaceae;Sphingorhabdus;uncultured bacterium
FJ716869.1.1460	0	0	4	9	0	0	0	0	Bacteria;Proteobacteria;Alphaproteobacteria;Rhodobacterales;Rhodobacteraceae;Marivita;uncultured bacterium
FJ716873.1.1460	0	0	0	0	0	0	4	3	Bacteria;Proteobacteria;Alphaproteobacteria;Rhodobacterales;Rhodobacteraceae;Thalassobius;uncultured bacterium
FJ716880.1.1460	0	0	0	0	0	0	9	5	Bacteria;Proteobacteria;Alphaproteobacteria;Rhodobacterales;Rhodobacteraceae;Thalassobius;uncultured bacterium
FJ744963.1.1377	0	0	0	0	0	0	3	1	Bacteria;Verrucomicrobia;Opitutae;Puniceicoccales;Puniceicoccaceae;Coraliomargarita;uncultured bacterium
FJ744994.1.1371	0	0	0	0	0	0	39	31	Bacteria;Proteobacteria;Gammaproteobacteria;Cellvibrionales;Halieaceae;Luminiphilus;uncultured gamma proteobacterium
FJ813568.1.1429	0	0	0	0	0	0	6	1	Bacteria;Proteobacteria;Alphaproteobacteria;Rhodobacterales;Rhodobacteraceae;uncultured;uncultured bacterium
FJ825775.1.1412	0	6	1	5	0	0	0	0	Bacteria;Proteobacteria;Alphaproteobacteria;Caulobacterales;Hyphomonadaceae;Hyphomonas;uncultured marine bacterium
FJ825818.1.1495	0	0	0	0	0	0	118	57	Bacteria;Proteobacteria;Gammaproteobacteria;Salinisphaerales;Salinisphaeraceae;Oceanococcus;uncultured marine bacterium
FJ825853.1.1420	0	0	2	4	0	0	1	3	Bacteria;Proteobacteria;Alphaproteobacteria;Rhodobacterales;Rhodobacteraceae;uncultured;uncultured marine bacterium
FJ999570.1.1521	0	0	0	0	0	0	56	10	Bacteria;Proteobacteria;Betaproteobacteria;Burkholderiales;Burkholderiaceae;Limnobacter;Limnobacter thiooxidans
FM992710.1.1463	0	0	0	0	0	0	21	4	Bacteria;Proteobacteria;Gammaproteobacteria;Alteromonadales;Alteromonadaceae;Marinobacter;Marinobacter sp. M71_D15
FN376425.1.1452	138	998	1	1	8	8	0	0	Bacteria;Proteobacteria;Alphaproteobacteria;Rhodobacterales;Rhodobacteraceae;Roseovarius;Roseovarius sp. AMV6
FN396668.1.1400	1	9	4	12	0	0	0	0	Bacteria;Bacteroidetes;Flavobacteriia;Flavobacteriales;Flavobacteriaceae;Maribacter;uncultured marine bacterium
FN554595.1.1416	0	0	0	0	0	0	42	8	Bacteria;Proteobacteria;Alphaproteobacteria;Rhodobacterales;Rhodobacteraceae;Shimia;Rhodobacteraceae bacterium HE6
FN556444.1.1462	7	51	0	0	0	0	0	0	Bacteria;Firmicutes;Bacilli;Bacillales;Bacillaceae;Anoxybacillus;Anoxybacillus sp. V2W70GrI
FN582316.1.1376	0	0	33	47	3	2	44	24	Bacteria;Proteobacteria;Alphaproteobacteria;Rhodobacterales;Rhodobacteraceae;Phaeobacter;uncultured Phaeobacter sp.
FN582321.1.1433	0	0	1	4	0	0	0	0	Bacteria;Proteobacteria;Alphaproteobacteria;Rhodobacterales;Rhodobacteraceae;Ascidiaceihabitans;uncultured Rhodobacteraceae bacterium
FN821682.1.1287	1	20	0	0	0	0	0	0	Bacteria;Proteobacteria;Alphaproteobacteria;Sphingomonadales;Sphingomonadaceae;Sphingorhabdus;Sphingopyxis sp. prsp1
FR683646.1.1425	17	57	0	0	0	0	0	0	Bacteria;Proteobacteria;Alphaproteobacteria;Rhodobacterales;Rhodobacteraceae;Planktomarina;uncultured marine bacterium
FR683775.1.1421	0	0	3	10	0	0	0	0	Bacteria;Proteobacteria;Alphaproteobacteria;Rhodobacterales;Rhodobacteraceae;Sulfitobacter;uncultured marine bacterium
FR685248.1.1423	0	0	4	4	0	0	0	0	Bacteria;Proteobacteria;Alphaproteobacteria;Rhodobacterales;Rhodobacteraceae;uncultured marine bacterium
FR685945.1.1495	0	0	0	0	0	0	3	1	Bacteria;Proteobacteria;Gammaproteobacteria;Cellvibrionales;Halieaceae;OM60(NOR5) clade;uncultured marine bacterium
FR686072.1.1471	0	0	0	0	0	0	5	2	Bacteria;Proteobacteria;Gammaproteobacteria;Cellvibrionales;Porticoccaceae;SAR92 clade;uncultured marine bacterium
FR714344.1.1330	0	0	0	0	0	0	31	17	Bacteria;Planctomycetes;Planctomycetacia;Planctomycetales;Planctomycetaceae;Blastopirellula;uncultured planctomycete
FR714359.1.1330	0	0	0	0	0	0	15	4	Bacteria;Planctomycetes;Planctomycetacia;Planctomycetales;Planctomycetaceae;Blastopirellula;uncultured planctomycete
GQ079892.1.1367	1	6	0	0	0	0	0	0	Bacteria;Firmicutes;Bacilli;Bacillales;Family X;Thermicanus;uncultured bacterium
GQ129906.1.1468	0	0	4	1	0	0	0	0	Bacteria;Proteobacteria;Betaproteobacteria;Burkholderiales;Burkholderiaceae;Ralstonia;uncultured Ralstonia sp.
GQ159201.1.1473	0	0	0	0	0	0	4	0	Bacteria;Proteobacteria;Betaproteobacteria;Burkholderiales;Burkholderiaceae;Limnobacter;uncultured bacterium
GQ249575.1.1420	0	0	20	18	0	0	0	0	Bacteria;Proteobacteria;Alphaproteobacteria;Rhodobacterales;Rhodobacteraceae;Roseobacter;uncultured alpha proteobacterium
GQ274045.1.1455	0	0	44	71	0	0	4	5	Bacteria;Proteobacteria;Alphaproteobacteria;Rhodobacterales;Rhodobacteraceae;uncultured;uncultured alpha proteobacterium
GQ274053.1.1467	0	0	0	0	0	0	3	1	Bacteria;Proteobacteria;Alphaproteobacteria;Rhodobacterales;Rhodobacteraceae;Pseudoroseovarius;uncultured alpha proteobacterium
GQ274080.1.1464	0	0	0	0	0	0	4	0	Bacteria;Proteobacteria;Alphaproteobacteria;Rhodobacterales;Rhodobacteraceae;Pseudoroseovarius;uncultured alpha proteobacterium
GQ274088.1.1529	0	0	2	4	0	0	0	0	Bacteria;Proteobacteria;Gammaproteobacteria;Alteromonadales;Alteromonadaceae;Alteromonas;uncultured gamma proteobacterium
GQ274106.1.1460	0	0	0	0	0	0	5	1	Bacteria;Proteobacteria;Alphaproteobacteria;Rhodobacterales;Rhodobacteraceae;Pseudoroseovarius;uncultured alpha proteobacterium
GQ347754.1.1311	0	0	0	0	0	0	17	6	Bacteria;Proteobacteria;Alphaproteobacteria;Rhodobacterales;Rhodobacteraceae;Jannaschia;uncultured alpha proteobacterium
GQ433928.1.1383	228	1058	14	35	0	0	0	0	Bacteria;Proteobacteria;Alphaproteobacteria;Rhodobacterales;Rhodobacteraceae;Celeribacter;uncultured bacterium
GQ441206.1.1422	0	0	4	3	0	0	0	0	Bacteria;Proteobacteria;Alphaproteobacteria;Rhodobacterales;Rhodobacteraceae;Roseobacter;uncultured bacterium
GQ441267.1.1420	0	0	0	0	0	0	4	1	Bacteria;Proteobacteria;Alphaproteobacteria;Rhodobacterales;Rhodobacteraceae;Tateyamaria;uncultured bacterium
GQ848411.1.1498	0	0	0	0	0	0	539	256	Bacteria;Proteobacteria;Gammaproteobacteria;Thiotrichales;Piscirickettsiaceae;Methylophaga;uncultured bacterium
GQ848413.1.1497	0	0	0	0	0	0	179	64	Bacteria;Proteobacteria;Gammaproteobacteria;Thiotrichales;Piscirickettsiaceae;Methylophaga;uncultured bacterium
GU061041.1.1384	0	0	3	3	0	0	0	0	Bacteria;Proteobacteria;Alphaproteobacteria;Rhodobacterales;Rhodobacteraceae;Celeribacter;uncultured alpha proteobacterium
GU061042.1.1384	0	0	1	4	0	0	0	0	Bacteria;Proteobacteria;Alphaproteobacteria;Rhodobacterales;Rhodobacteraceae;Celeribacter;uncultured alpha proteobacterium
GU061067.1.1384	0	0	5	4	0	0	0	0	Bacteria;Proteobacteria;Alphaproteobacteria;Rhodobacterales;Rhodobacteraceae;Celeribacter;uncultured alpha proteobacterium
GU061078.1.1381	1	4	21	29	0	0	0	0	Bacteria;Proteobacteria;Alphaproteobacteria;Rhodobacterales;Rhodobacteraceae;Celeribacter;uncultured alpha proteobacterium
GU061080.1.1377	0	0	5	7	0	0	0	0	Bacteria;Proteobacteria;Alphaproteobacteria;Rhodobacterales;Rhodobacteraceae;Roseovarius;uncultured alpha proteobacterium
GU061087.1.1383	0	0	2	4	0	0	0	0	Bacteria;Proteobacteria;Alphaproteobacteria;Rhodobacterales;Rhodobacteraceae;Celeribacter;uncultured alpha proteobacterium
GU061088.1.1386	0	0	5	3	0	0	0	0	Bacteria;Proteobacteria;Alphaproteobacteria;Rhodobacterales;Rhodobacteraceae;Celeribacter;uncultured alpha proteobacterium
GU061106.1.1378	0	0	2	3	0	0	0	0	Bacteria;Proteobacteria;Alphaproteobacteria;Rhodobacterales;Rhodobacteraceae;uncultured;uncultured alpha proteobacterium
GU061186.1.1379	0	0	14	41	0	0	0	0	Bacteria;Proteobacteria;Alphaproteobacteria;Rhodobacterales;Rhodobacteraceae;Roseovarius;uncultured alpha proteobacterium
GU061200.1.1403	0	0	14	24	0	0	0	0	Bacteria;Proteobacteria;Alphaproteobacteria;Sphingomonadales;Sphingomonadaceae;Sphingorhabdus;uncultured alpha proteobacterium
GU061383.1.1493	0	0	0	0	0	0	3	1	Bacteria;Proteobacteria;Gammaproteobacteria;Cellvibrionales;Halieaceae;OM60(NOR5) clade;uncultured bacterium
GU118008.1.1410	0	0	13	24	0	0	0	0	Bacteria;Proteobacteria;Alphaproteobacteria;Rhizobiales;Phyllobacteriaceae;Cohaesibacter;uncultured bacterium
GU118131.1.1406	0	0	0	0	0	0	8	7	Bacteria;Proteobacteria;Alphaproteobacteria;Rhizobiales;Phyllobacteriaceae;Oricola;uncultured bacterium
GU118281.1.1410	0	0	16	37	0	0	0	0	Bacteria;Proteobacteria;Alphaproteobacteria;Rhizobiales;Phyllobacteriaceae;Cohaesibacter;uncultured bacterium
GU223374.1.1472	0	0	0	0	0	0	5	5	Bacteria;Proteobacteria;Gammaproteobacteria;Alteromonadales;Alteromonadaceae;Marinobacter;Marinobacter sp. EM491
GU234717.1.1344	0	0	0	0	0	0	4	2	Bacteria;Proteobacteria;Alphaproteobacteria;Rhodospirillales;Rhodospirillaceae;uncultured;uncultured marine bacterium
GU437447.1.1445	0	0	51	58	0	0	0	0	Bacteria;Proteobacteria;Alphaproteobacteria;Rhodobacterales;Rhodobacteraceae;Roseovarius;uncultured bacterium
GU437547.1.1449	0	0	4	6	0	0	0	0	Bacteria;Proteobacteria;Alphaproteobacteria;Rhodobacterales;Rhodobacteraceae;Roseovarius;uncultured bacterium
GU437560.1.1489	0	0	0	0	0	0	3	1	Bacteria;Proteobacteria;Alphaproteobacteria;Rhodobacterales;Rhodobacteraceae;uncultured;uncultured bacterium
GU437570.1.1382	0	0	5	4	0	0	0	0	Bacteria;Proteobacteria;Alphaproteobacteria;Rhodobacterales;Rhodobacteraceae;Roseovarius;uncultured bacterium
GU437576.1.1455	0	0	8	26	0	0	0	0	Bacteria;Proteobacteria;Alphaproteobacteria;Rhodobacterales;Rhodobacteraceae;Roseovarius;uncultured bacterium
GU437617.1.1441	0	0	25	34	0	0	0	0	Bacteria;Proteobacteria;Alphaproteobacteria;Rhodobacterales;Rhodobacteraceae;Roseovarius;uncultured bacterium
GU447298.1.1455	0	0	0	0	0	0	4	2	Bacteria;Proteobacteria;Gammaproteobacteria;Alteromonadales;Alteromonadaceae;Marinobacter;Alteromonadaceae bacterium LYGBX6
GU452687.1.1427	0	0	9	20	0	0	0	0	Bacteria;Proteobacteria;Alphaproteobacteria;Rhodobacterales;Rhodobacteraceae;Marivita;uncultured bacterium
GU584136.1.1477	0	0	0	0	0	0	6	6	Bacteria;Proteobacteria;Gammaproteobacteria;Alteromonadales;Alteromonadaceae;Marinobacter;Marinobacter sp. 114Z-8
GU584500.1.1321	0	0	0	0	0	0	4	2	Bacteria;Proteobacteria;Alphaproteobacteria;Rhodobacterales;Rhodobacteraceae;uncultured;uncultured bacterium
GU644363.1.1376	0	0	3	6	0	0	0	0	Bacteria;Proteobacteria;Alphaproteobacteria;Sphingomonadales;Sphingomonadaceae;Sphingorhabdus;Sphingopyxis sp. KLE1219
HE574857.1.1318	0	0	0	0	0	0	17	12	Bacteria;Proteobacteria;Alphaproteobacteria;Rhodobacterales;Rhodobacteraceae;Leisingera;uncultured bacterium
HE574886.1.1307	0	0	6	9	0	0	0	0	Bacteria;Proteobacteria;Alphaproteobacteria;Rhodobacterales;Rhodobacteraceae;Ruegeria;uncultured bacterium
HE576998.1.1427	0	0	17	27	0	0	0	0	Bacteria;Proteobacteria;Alphaproteobacteria;Rhodobacterales;Rhodobacteraceae;Roseovarius;Roseovarius sp. RP11
HE604651.1.1393	0	0	2	4	0	0	55	24	Bacteria;Proteobacteria;Gammaproteobacteria;Alteromonadales;Alteromonadaceae;Marinobacter;uncultured bacterium
HE604679.1.1393	0	0	6	4	0	0	71	37	Bacteria;Proteobacteria;Gammaproteobacteria;Alteromonadales;Alteromonadaceae;Marinobacter;uncultured bacterium
HE803977.1.1385	0	0	2	5	0	0	0	0	Bacteria;Proteobacteria;Alphaproteobacteria;Rhodobacterales;Rhodobacteraceae;Roseobacter;uncultured alpha proteobacterium
HF952655.1.1438	2	4	0	0	0	0	0	0	Bacteria;Firmicutes;Bacilli;Bacillales;Bacillaceae;Bacillus;Bacillus sp. 0609ALT63G7-Ext
HG004178.1.1471	0	0	0	0	0	0	10	7	Bacteria;Proteobacteria;Gammaproteobacteria;Alteromonadales;Alteromonadaceae;Marinobacter;Marinobacter sp. EM10
HG780364.1.1252	2	6	0	0	14	5	0	0	Bacteria;Proteobacteria;Alphaproteobacteria;Rhodobacterales;Rhodobacteraceae;Oceanicola;Pseudooceanicola marinus
HM032006.1.1326	1	5	0	0	19	14	0	0	Bacteria;Proteobacteria;Alphaproteobacteria;Rhodobacterales;Rhodobacteraceae;Ruegeria;Thalassobius sp. UDC455
HM057643.1.1433	0	0	1	3	0	0	0	0	Bacteria;Proteobacteria;Alphaproteobacteria;Rhodobacterales;Rhodobacteraceae;Donghicola;uncultured alpha proteobacterium
HM057670.1.1440	0	0	1	3	0	0	0	0	Bacteria;Proteobacteria;Alphaproteobacteria;Rhodobacterales;Rhodobacteraceae;uncultured;uncultured bacterium
HM057803.1.1529	0	0	0	0	0	0	5	2	Bacteria;Planctomycetes;Planctomycetacia;Planctomycetales;Planctomycetaceae;Planctomyces;uncultured planctomycete
HM063868.1.1512	0	0	4	2	0	0	0	0	Bacteria;Proteobacteria;Betaproteobacteria;Burkholderiales;Burkholderiaceae;Ralstonia;Ralstonia sp. S1.LIG.001
HM116853.1.1432	0	0	6	14	0	0	14	5	Bacteria;Proteobacteria;Alphaproteobacteria;Rhodobacterales;Rhodobacteraceae;Pseudoroseovarius;uncultured Roseovarius sp.
HM116854.1.1427	0	0	0	0	0	0	1	3	Bacteria;Proteobacteria;Alphaproteobacteria;Rhodobacterales;Rhodobacteraceae;Sedimentitalea;uncultured Sulfitobacter sp.
HM126739.1.1388	0	0	15	29	0	0	0	0	Bacteria;Proteobacteria;Alphaproteobacteria;Rhodobacterales;Rhodobacteraceae;Marivita;uncultured bacterium
HM126967.1.1391	0	0	4	11	0	0	0	0	Bacteria;Proteobacteria;Alphaproteobacteria;Rhodobacterales;Rhodobacteraceae;Roseovarius;uncultured bacterium
HM127004.1.1387	0	0	0	0	0	0	6	2	Bacteria;Proteobacteria;Alphaproteobacteria;Rhodobacterales;Rhodobacteraceae;Tropicibacter;uncultured bacterium
HM127899.1.1390	0	0	3	1	0	0	0	0	Bacteria;Proteobacteria;Alphaproteobacteria;Rhodobacterales;Rhodobacteraceae;Roseovarius;uncultured bacterium
HM127972.1.1388	0	0	34	61	0	0	0	0	Bacteria;Proteobacteria;Alphaproteobacteria;Rhodobacterales;Rhodobacteraceae;Roseovarius;uncultured bacterium
HM128011.1.1397	0	0	41	69	0	0	0	0	Bacteria;Proteobacteria;Alphaproteobacteria;Rhodobacterales;Rhodobacteraceae;Roseovarius;uncultured bacterium
HM128014.1.1400	0	0	10	17	0	0	0	0	Bacteria;Proteobacteria;Alphaproteobacteria;Rhodobacterales;Rhodobacteraceae;Roseovarius;uncultured bacterium
HM128207.1.1390	0	0	17	19	0	0	0	0	Bacteria;Proteobacteria;Alphaproteobacteria;Rhodobacterales;Rhodobacteraceae;Roseovarius;uncultured bacterium
HM128350.1.1388	0	0	6	9	0	0	0	0	Bacteria;Proteobacteria;Alphaproteobacteria;Rhodobacterales;Rhodobacteraceae;Roseovarius;uncultured bacterium
HM128371.1.1392	0	0	3	6	0	0	0	0	Bacteria;Proteobacteria;Alphaproteobacteria;Rhodobacterales;Rhodobacteraceae;Roseovarius;uncultured bacterium
HM128378.1.1388	0	0	11	22	0	0	0	0	Bacteria;Proteobacteria;Alphaproteobacteria;Rhodobacterales;Rhodobacteraceae;Roseovarius;uncultured bacterium
HM140649.1.1403	0	0	1	4	0	0	0	0	Bacteria;Proteobacteria;Alphaproteobacteria;Rhodobacterales;Rhodobacteraceae;Sulfitobacter;uncultured Roseobacter sp.
HM140674.1.1409	0	0	4	3	0	0	0	0	Bacteria;Proteobacteria;Alphaproteobacteria;Rhodobacterales;Rhodobacteraceae;Celeribacter;uncultured Roseobacter sp.
HM171185.1.1405	0	0	0	0	0	0	9	7	Bacteria;Proteobacteria;Gammaproteobacteria;Thiotrichales;Piscirickettsiaceae;Methylophaga;uncultured Methylophaga sp.
HM171227.1.1368	0	0	0	0	0	0	9	4	Bacteria;Proteobacteria;Gammaproteobacteria;Thiotrichales;Piscirickettsiaceae;Methylophaga;Methylophaga sp. enrichment culture clone M81C24
HM249839.1.1282	4	34	0	0	0	0	0	0	Bacteria;Proteobacteria;Alphaproteobacteria;Rhodobacterales;Rhodobacteraceae;Paracoccus;uncultured bacterium
HM263044.1.1355	1	32	0	0	3	3	0	0	Bacteria;Proteobacteria;Gammaproteobacteria;Pseudomonadales;Moraxellaceae;Enhydrobacter;uncultured bacterium
HM598196.1.1499	0	0	0	0	0	0	784	333	Bacteria;Proteobacteria;Gammaproteobacteria;Thiotrichales;Piscirickettsiaceae;Methylophaga;uncultured bacterium
HM630158.1.1389	0	0	6	10	0	0	0	0	Bacteria;Proteobacteria;Alphaproteobacteria;Rhodobacterales;Rhodobacteraceae;uncultured;uncultured bacterium
HM630162.1.1410	0	0	29	39	0	0	0	0	Bacteria;Proteobacteria;Alphaproteobacteria;Rhizobiales;Phyllobacteriaceae;Cohaesibacter;uncultured bacterium
HM823853.1.1286	1	3	0	0	0	0	0	0	Bacteria;Proteobacteria;Alphaproteobacteria;Rhodobacterales;Rhodobacteraceae;Falsirhodobacter;uncultured bacterium
HQ190488.1.1511	0	0	2	2	0	0	51	27	Bacteria;Proteobacteria;Gammaproteobacteria;Alteromonadales;Alteromonadaceae;Marinobacter;uncultured bacterium
HQ190535.1.1509	0	0	0	0	0	0	67	31	Bacteria;Proteobacteria;Gammaproteobacteria;Thiotrichales;Piscirickettsiaceae;Methylophaga;uncultured bacterium
HQ190539.1.1440	0	0	58	97	0	0	0	0	Bacteria;Proteobacteria;Alphaproteobacteria;Rhodobacterales;Rhodobacteraceae;Roseovarius;uncultured bacterium
HQ203892.1.1426	0	0	5	12	0	0	0	0	Bacteria;Proteobacteria;Alphaproteobacteria;Rhodobacterales;Rhodobacteraceae;Sulfitobacter;uncultured bacterium
HQ216246.1.1244	11	40	0	0	0	0	0	0	Bacteria;Proteobacteria;Alphaproteobacteria;Rhizobiales;Rhodobiaceae;uncultured;uncultured bacterium
HQ216298.1.1234	2	29	0	0	0	0	0	0	Bacteria;Proteobacteria;Alphaproteobacteria;Sphingomonadales;Sphingomonadaceae;Sphingorhabdus;uncultured bacterium
HQ326242.1.1490	0	0	233	396	0	0	0	0	Bacteria;Bacteroidetes;Flavobacteriia;Flavobacteriales;Flavobacteriaceae;Maribacter;uncultured bacterium
HQ326314.1.1427	0	0	4	8	0	0	0	0	Bacteria;Proteobacteria;Alphaproteobacteria;Rhodobacterales;Rhodobacteraceae;Roseovarius;uncultured bacterium
HQ326328.1.1470	3	15	0	0	2322	1833	0	0	Bacteria;Planctomycetes;Planctomycetacia;Planctomycetales;Planctomycetaceae;Planctomyces;uncultured bacterium
HQ326375.1.1422	0	0	3	7	0	0	0	0	Bacteria;Proteobacteria;Alphaproteobacteria;Rhodobacterales;Rhodobacteraceae;Roseobacter;uncultured bacterium
HQ326382.1.1456	16	124	0	0	3749	2994	29	6	Bacteria;Planctomycetes;Phycisphaerae;Phycisphaerales;Phycisphaeraceae;SM1A02;uncultured bacterium
HQ336489.1.1376	1	12	0	0	0	0	0	0	Bacteria;Proteobacteria;Alphaproteobacteria;Rhodobacterales;Rhodobacteraceae;Sagittula;Sagittula marina
HQ395172.1.1430	0	0	6	16	0	0	0	0	Bacteria;Proteobacteria;Alphaproteobacteria;Rhodobacterales;Rhodobacteraceae;Roseovarius;uncultured bacterium
HQ405628.1.1499	0	0	0	0	0	0	6	0	Bacteria;Proteobacteria;Gammaproteobacteria;Alteromonadales;Alteromonadaceae;Marinobacter;bacterium enrichment culture clone AOM-SR-B37
HQ439525.1.1324	3	16	0	0	0	0	0	0	Bacteria;Proteobacteria;Alphaproteobacteria;Rhodobacterales;Rhodobacteraceae;Loktanella;Ruegeria sp. BFR24b
HQ697698.1.1500	0	0	0	0	0	0	170	82	Bacteria;Proteobacteria;Gammaproteobacteria;Thiotrichales;Piscirickettsiaceae;Methylophaga;uncultured bacterium
HQ697806.1.1500	0	0	0	0	0	0	5	4	Bacteria;Proteobacteria;Gammaproteobacteria;Thiotrichales;Piscirickettsiaceae;Methylophaga;uncultured bacterium
HQ721438.1.1442	7	27	0	0	0	0	0	0	Bacteria;Proteobacteria;Gammaproteobacteria;Alteromonadales;Idiomarinaceae;Idiomarina;uncultured bacterium
HQ857621.1.1431	0	0	5	2	0	0	0	0	Bacteria;Proteobacteria;Alphaproteobacteria;Rhodobacterales;Rhodobacteraceae;Maritimibacter;uncultured Rhodobacteraceae bacterium
HQ871858.1.1361	0	0	19	36	0	0	4	2	Bacteria;Proteobacteria;Alphaproteobacteria;Rhodobacterales;Rhodobacteraceae;Marivita;Marivita sp. RCC 1921
HQ871863.1.1367	449	3039	17	39	1	2	0	0	Bacteria;Proteobacteria;Alphaproteobacteria;Rhodobacterales;Rhodobacteraceae;Roseovarius;Roseovarius sp. RCC 1928
HQ916529.1.1389	0	0	0	0	0	0	4	2	Bacteria;Proteobacteria;Gammaproteobacteria;Alteromonadales;Alteromonadaceae;Marinobacter;uncultured bacterium
JASC01000002.237735.239174	0	0	9	11	0	0	0	0	Bacteria;Proteobacteria;Alphaproteobacteria;Rhodobacterales;Rhodobacteraceae;Sulfitobacter;Sulfitobacter noctilucae
JASD01000008.2024772.2026213	2	11	0	0	0	0	0	0	Bacteria;Proteobacteria;Alphaproteobacteria;Rhodobacterales;Rhodobacteraceae;Sulfitobacter;Sulfitobacter noctilucicola
JF272012.1.1423	0	0	0	0	0	0	4	1	Bacteria;Proteobacteria;Alphaproteobacteria;Rhodobacterales;Rhodobacteraceae;Thalassobius;uncultured bacterium
JF272068.1.1423	4	12	4	12	0	0	0	0	Bacteria;Proteobacteria;Alphaproteobacteria;Rhodobacterales;Rhodobacteraceae;Aestuariivita;uncultured bacterium
JF272140.1.1427	0	0	0	0	0	0	7	7	Bacteria;Proteobacteria;Alphaproteobacteria;Rhodobacterales;Rhodobacteraceae;uncultured;uncultured bacterium
JF272150.1.1421	0	0	9	14	0	0	16	14	Bacteria;Proteobacteria;Alphaproteobacteria;Rhodobacterales;Rhodobacteraceae;Tropicibacter;uncultured bacterium
JF272183.1.1489	0	0	0	0	0	0	39	24	Bacteria;Planctomycetes;Planctomycetacia;Planctomycetales;Planctomycetaceae;Pirellula;uncultured bacterium
JF272207.1.1425	0	0	0	0	0	0	4	0	Bacteria;Proteobacteria;Alphaproteobacteria;Rhodobacterales;Rhodobacteraceae;uncultured;uncultured bacterium
JF272217.1.1428	0	0	0	0	0	0	10	4	Bacteria;Proteobacteria;Alphaproteobacteria;Rhodobacterales;Rhodobacteraceae;uncultured;uncultured bacterium
JF411456.1.1382	0	0	0	0	0	0	5	0	Bacteria;Proteobacteria;Alphaproteobacteria;Rhodobacterales;Rhodobacteraceae;Shimia;bacterium 1H117
JF417973.1.1295	33	189	11	15	3	2	0	0	Bacteria;Proteobacteria;Alphaproteobacteria;Rhodobacterales;Rhodobacteraceae;Roseovarius;Roseovarius sp. IOB-7
JF417974.1.1336	1	9	18	33	0	0	0	0	Bacteria;Proteobacteria;Alphaproteobacteria;Rhodobacterales;Rhodobacteraceae;Roseovarius;Roseovarius sp. IOB-12
JF421180.1.1503	0	0	1	4	0	0	0	0	Bacteria;Proteobacteria;Gammaproteobacteria;Oceanospirillales;Alcanivoracaceae;Alcanivorax;uncultured Alcanivorax sp.
JF514233.1.1450	0	0	4	6	0	0	0	0	Bacteria;Proteobacteria;Alphaproteobacteria;Sphingomonadales;Sphingomonadaceae;Sphingorhabdus;uncultured bacterium
JF714702.1.1439	0	0	0	0	0	0	39	16	Bacteria;Bacteroidetes;Flavobacteriia;Flavobacteriales;Flavobacteriaceae;Muricauda;Muricauda taeanensis
JF769510.1.1455	5	10	0	0	0	0	0	0	Bacteria;Proteobacteria;Alphaproteobacteria;Rhodobacterales;Rhodobacteraceae;Sulfitobacter;uncultured bacterium
JF769574.1.1459	0	0	3	3	0	0	2	1	Bacteria;Proteobacteria;Alphaproteobacteria;Rhodobacterales;Rhodobacteraceae;Marivita;uncultured bacterium
JF769609.1.1462	0	0	0	0	0	0	477	229	Bacteria;Proteobacteria;Alphaproteobacteria;Rhodobacterales;Rhodobacteraceae;Jannaschia;uncultured bacterium
JF769628.1.1460	0	0	0	0	0	0	22	5	Bacteria;Proteobacteria;Alphaproteobacteria;Rhodobacterales;Rhodobacteraceae;Jannaschia;uncultured bacterium
JF769687.1.1461	0	0	0	0	0	0	47	23	Bacteria;Proteobacteria;Alphaproteobacteria;Rhodobacterales;Rhodobacteraceae;uncultured bacterium
JF769731.1.1453	0	0	0	0	0	0	22	13	Bacteria;Proteobacteria;Alphaproteobacteria;Rhodobacterales;Rhodobacteraceae;Tateyamaria;uncultured bacterium
JF904745.1.1451	0	0	2	5	0	0	0	0	Bacteria;Proteobacteria;Alphaproteobacteria;Rhodobacterales;Rhodobacteraceae;Roseobacter;uncultured Sulfitobacter sp.
JF946744.1.1394	3437	21459	71	164	0	0	0	0	Bacteria;Bacteroidetes;Flavobacteriia;Flavobacteriales;Flavobacteriaceae;Planktosalinus;Flavobacteriaceae bacterium KHS1
JF951963.1.1426	0	0	4	17	0	0	0	0	Bacteria;Proteobacteria;Alphaproteobacteria;Rhodobacterales;Rhodobacteraceae;uncultured;Rhodobacteraceae bacterium SK1
JF979243.1.1484	0	0	0	0	0	0	5	5	Bacteria;Proteobacteria;Gammaproteobacteria;Alteromonadales;Alteromonadaceae;Marinobacter;uncultured Marinobacter sp.
JF979311.1.1528	0	0	0	0	0	0	10	2	Bacteria;Proteobacteria;Gammaproteobacteria;Alteromonadales;Alteromonadaceae;Marinobacter;uncultured Marinobacter sp.
JF979315.1.1539	0	0	0	0	0	0	11	4	Bacteria;Proteobacteria;Gammaproteobacteria;Alteromonadales;Alteromonadaceae;Marinobacter;uncultured Marinobacter sp.
JMLY01000001.1543012.1544532	0	0	0	0	0	0	5	6	Bacteria;Proteobacteria;Gammaproteobacteria;Alteromonadales;Alteromonadaceae;Marinobacter;Marinobacter sp. HL-58
JN003054.1.1257	4	21	0	0	403	335	0	0	Bacteria;Proteobacteria;Alphaproteobacteria;Caulobacterales;Hyphomonadaceae;uncultured;uncultured alpha proteobacterium
JN038227.1.1431	0	0	5	7	0	0	0	0	Bacteria;Proteobacteria;Alphaproteobacteria;Rhodobacterales;Rhodobacteraceae;Seohaeicola;uncultured Rhodobacteraceae bacterium
JN113071.1.1501	0	0	0	0	0	0	15	8	Bacteria;Proteobacteria;Gammaproteobacteria;Alteromonadales;Alteromonadaceae;Marinobacter;uncultured bacterium
JN119138.1.1381	2	13	0	0	0	0	0	0	Bacteria;Proteobacteria;Alphaproteobacteria;Rhodobacterales;Rhodobacteraceae;uncultured marine bacterium
JN119141.1.1383	12	102	1	4	8	8	0	0	Bacteria;Proteobacteria;Alphaproteobacteria;Rhodobacterales;Rhodobacteraceae;uncultured;uncultured marine bacterium
JN119147.1.1381	0	0	0	0	0	0	3	1	Bacteria;Proteobacteria;Alphaproteobacteria;Rhodobacterales;Rhodobacteraceae;Nautella;uncultured marine bacterium
JN119167.1.1382	0	0	48	65	0	0	37	25	Bacteria;Proteobacteria;Alphaproteobacteria;Rhodobacterales;Rhodobacteraceae;Marivita;uncultured marine bacterium
JN119169.1.1379	0	0	2	4	0	0	0	0	Bacteria;Proteobacteria;Alphaproteobacteria;Rhodobacterales;Rhodobacteraceae;Litorimicrobium;uncultured marine bacterium
JN233086.1.1389	0	0	0	0	0	0	36	24	Bacteria;Proteobacteria;Alphaproteobacteria;Rhodobacterales;Rhodobacteraceae;Halovulum;uncultured alpha proteobacterium
JN233187.1.1389	0	0	0	0	0	0	99	49	Bacteria;Proteobacteria;Alphaproteobacteria;Rhodobacterales;Rhodobacteraceae;Halovulum;uncultured marine bacterium
JN408879.1.1456	0	0	0	0	0	0	5	6	Bacteria;Proteobacteria;Gammaproteobacteria;Thiotrichales;Piscirickettsiaceae;Methylophaga;uncultured gamma proteobacterium
JN428415.1.1339	39	244	0	0	178	112	0	0	Bacteria;Proteobacteria;Alphaproteobacteria;Rhodobacterales;Rhodobacteraceae;uncultured;uncultured organism
JN428763.1.1344	169	831	0	0	1	2	0	0	Bacteria;Proteobacteria;Alphaproteobacteria;Rhodobacterales;Rhodobacteraceae;Roseobacter clade CHAB-I-5 lineage;uncultured organism
JN430402.1.1349	0	0	6	2	0	0	0	0	Bacteria;Proteobacteria;Alphaproteobacteria;Rhodobacterales;Rhodobacteraceae;Tropicimonas;uncultured organism
JN431197.1.1359	0	0	1	6	0	0	0	0	Bacteria;Proteobacteria;Alphaproteobacteria;Rhodobacterales;Rhodobacteraceae;Roseovarius;uncultured organism
JN432828.1.1279	5	29	0	0	0	0	0	0	Bacteria;Proteobacteria;Alphaproteobacteria;Caulobacterales;Hyphomonadaceae;Oceanicaulis;uncultured organism
JN463673.1.1383	0	0	11	9	0	0	0	0	Bacteria;Proteobacteria;Alphaproteobacteria;Rhodobacterales;Rhodobacteraceae;Roseovarius;uncultured organism
JN465603.1.1375	0	0	1	3	0	0	0	0	Bacteria;Proteobacteria;Alphaproteobacteria;Rhodobacterales;Rhodobacteraceae;Roseovarius;uncultured organism
JN467863.1.1317	0	0	3	1	0	0	0	0	Bacteria;Proteobacteria;Alphaproteobacteria;Rhodobacterales;Rhodobacteraceae;Roseovarius;uncultured organism
JN470274.1.1270	0	15	1	2	10	6	0	0	Bacteria;Proteobacteria;Alphaproteobacteria;Rhodobacterales;Rhodobacteraceae;Roseovarius;uncultured organism
JN485455.1.1370	0	0	3	8	0	0	0	0	Bacteria;Proteobacteria;Alphaproteobacteria;Rhodobacterales;Rhodobacteraceae;uncultured;uncultured organism
JN532946.1.1412	0	0	8	18	0	0	0	0	Bacteria;Proteobacteria;Alphaproteobacteria;Rhodobacterales;Rhodobacteraceae;Roseovarius;uncultured organism
JN535153.1.1389	0	0	0	0	0	0	2	4	Bacteria;Proteobacteria;Alphaproteobacteria;Rhodobacterales;Rhodobacteraceae;uncultured;uncultured organism
JN536335.1.1345	0	0	0	0	0	0	3	1	Bacteria;Proteobacteria;Alphaproteobacteria;Rhizobiales;Phyllobacteriaceae;Oricola;uncultured organism
JN594643.1.1426	0	0	0	0	0	0	10	2	Bacteria;Proteobacteria;Gammaproteobacteria;Alteromonadales;Alteromonadaceae;Marinobacter;uncultured bacterium
JN616241.1.1234	0	0	2	7	0	0	0	0	Bacteria;Proteobacteria;Alphaproteobacteria;Rhizobiales;Hyphomicrobiaceae;Filomicrobium;uncultured bacterium
JN637783.1.1419	0	0	2	3	0	0	2	1	Bacteria;Proteobacteria;Alphaproteobacteria;Rhodobacterales;Rhodobacteraceae;uncultured;uncultured marine microorganism
JN637789.1.1422	0	0	3	9	0	0	6	0	Bacteria;Proteobacteria;Alphaproteobacteria;Rhodobacterales;Rhodobacteraceae;uncultured;uncultured marine microorganism
JN637813.1.1425	0	0	4	6	0	0	0	0	Bacteria;Proteobacteria;Alphaproteobacteria;Rhodobacterales;Rhodobacteraceae;uncultured;uncultured marine microorganism
JN637823.1.1430	0	0	38	82	0	0	22	6	Bacteria;Proteobacteria;Alphaproteobacteria;Rhodobacterales;Rhodobacteraceae;uncultured;uncultured marine microorganism
JN683992.1.1428	0	0	4	4	0	0	0	0	Bacteria;Proteobacteria;Alphaproteobacteria;Rhodobacterales;Rhodobacteraceae;Roseovarius;uncultured bacterium
JN717182.1.1401	9	74	106	182	0	0	0	0	Bacteria;Proteobacteria;Alphaproteobacteria;Rhodobacterales;Rhodobacteraceae;Roseovarius;uncultured marine bacterium
JN717187.1.1455	0	0	1	3	0	0	0	0	Bacteria;Proteobacteria;Alphaproteobacteria;Rhodobacterales;Rhodobacteraceae;Roseovarius;uncultured marine bacterium
JN825346.1.1425	0	0	15	21	0	0	0	0	Bacteria;Proteobacteria;Alphaproteobacteria;Rhodobacterales;Rhodobacteraceae;Roseicyclus;uncultured alpha proteobacterium
JN869049.1.1525	0	0	0	0	0	0	3	1	Bacteria;Proteobacteria;Betaproteobacteria;Burkholderiales;Burkholderiaceae;Limnobacter;uncultured bacterium
JN874016.1.1474	0	0	0	0	0	0	61	33	Bacteria;Proteobacteria;Gammaproteobacteria;Alteromonadales;Alteromonadaceae;Marinobacter;uncultured bacterium
JN874021.1.1475	0	0	0	0	0	0	5	4	Bacteria;Proteobacteria;Gammaproteobacteria;Alteromonadales;Alteromonadaceae;Marinobacter;uncultured bacterium
JN874033.1.1458	0	0	0	0	0	0	10	5	Bacteria;Proteobacteria;Gammaproteobacteria;Alteromonadales;Alteromonadaceae;Marinobacter;uncultured bacterium
JN874040.1.1475	0	0	4	10	0	0	197	78	Bacteria;Proteobacteria;Gammaproteobacteria;Alteromonadales;Alteromonadaceae;Marinobacter;uncultured bacterium
JN874050.1.1442	0	0	0	0	0	0	10	2	Bacteria;Proteobacteria;Gammaproteobacteria;Alteromonadales;Alteromonadaceae;Marinobacter;uncultured bacterium
JN874056.1.1461	0	0	3	5	0	0	84	36	Bacteria;Proteobacteria;Gammaproteobacteria;Alteromonadales;Alteromonadaceae;Marinobacter;uncultured bacterium
JN874066.1.1482	0	0	0	0	0	0	45	34	Bacteria;Proteobacteria;Gammaproteobacteria;Alteromonadales;Alteromonadaceae;Marinobacter;uncultured bacterium
JN874068.1.1462	0	0	5	15	0	0	213	95	Bacteria;Proteobacteria;Gammaproteobacteria;Alteromonadales;Alteromonadaceae;Marinobacter;uncultured bacterium
JN874075.1.1425	0	0	0	0	0	0	8	6	Bacteria;Proteobacteria;Alphaproteobacteria;Rhodobacterales;Rhodobacteraceae;Shimia;uncultured bacterium
JN874078.1.1461	0	0	2	2	0	0	58	26	Bacteria;Proteobacteria;Gammaproteobacteria;Alteromonadales;Alteromonadaceae;Marinobacter;uncultured bacterium
JN874082.1.1486	0	0	0	0	0	0	8	2	Bacteria;Proteobacteria;Gammaproteobacteria;Alteromonadales;Alteromonadaceae;Marinobacter;uncultured bacterium
JN874087.1.1459	0	0	9	19	0	0	388	166	Bacteria;Proteobacteria;Gammaproteobacteria;Alteromonadales;Alteromonadaceae;Marinobacter;uncultured bacterium
JN874089.1.1487	0	0	0	0	0	0	10	1	Bacteria;Proteobacteria;Gammaproteobacteria;Alteromonadales;Alteromonadaceae;Marinobacter;uncultured bacterium
JN874249.1.1456	0	0	6	4	0	0	76	42	Bacteria;Proteobacteria;Gammaproteobacteria;Alteromonadales;Alteromonadaceae;Marinobacter;uncultured bacterium
JN874329.1.1424	0	0	0	0	0	0	12	6	Bacteria;Proteobacteria;Alphaproteobacteria;Rhodobacterales;Rhodobacteraceae;Shimia;uncultured bacterium
JN886889.1.1458	2	9	0	0	0	0	0	0	Bacteria;Proteobacteria;Alphaproteobacteria;Rhodospirillales;Rhodospirillaceae;uncultured;uncultured Rhodobacteraceae bacterium
JN986010.1.1425	0	0	5	2	0	0	0	0	Bacteria;Proteobacteria;Alphaproteobacteria;Rhodobacterales;Rhodobacteraceae;Ascidiaceihabitans;uncultured bacterium
JQ032293.1.1388	0	0	3	1	0	0	26	17	Bacteria;Proteobacteria;Gammaproteobacteria;Alteromonadales;Alteromonadaceae;Marinobacter;uncultured bacterium
JQ045812.1.1379	13	43	0	0	0	0	0	0	Bacteria;Proteobacteria;Alphaproteobacteria;Rhodobacterales;Rhodobacteraceae;Sagittula;Sagittula stellata
JQ195105.1.1360	0	0	0	0	0	0	6	1	Bacteria;Proteobacteria;Gammaproteobacteria;Oceanospirillales;Oceanospirillaceae;Pseudohongiella;uncultured bacterium
JQ195597.1.1354	0	0	0	0	0	0	12	2	Bacteria;Proteobacteria;Gammaproteobacteria;Cellvibrionales;Halieaceae;Luminiphilus;uncultured bacterium
JQ195674.1.1286	0	0	0	0	0	0	6	1	Bacteria;Proteobacteria;Alphaproteobacteria;Rhodobacterales;Rhodobacteraceae;uncultured;uncultured bacterium
JQ196973.1.1355	0	0	0	0	0	0	4	1	Bacteria;Proteobacteria;Gammaproteobacteria;Cellvibrionales;Halieaceae;Luminiphilus;uncultured bacterium
JQ197701.1.1287	0	0	2	7	0	0	34	21	Bacteria;Proteobacteria;Alphaproteobacteria;Rhodobacterales;Rhodobacteraceae;Roseibacterium;uncultured bacterium
JQ197805.1.1355	0	0	0	0	0	0	20	6	Bacteria;Proteobacteria;Gammaproteobacteria;Cellvibrionales;Halieaceae;Luminiphilus;uncultured bacterium
JQ199501.1.1381	0	0	0	0	0	0	4	0	Bacteria;Verrucomicrobia;Opitutae;Opitutales;Opitutaceae;Diplosphaera;uncultured bacterium
JQ256801.1.1425	2	8	1	2	12	5	0	0	Bacteria;Proteobacteria;Alphaproteobacteria;Rhodobacterales;Rhodobacteraceae;Donghicola;uncultured bacterium
JQ269254.1.1492	15	92	0	0	0	0	1	2	Bacteria;Proteobacteria;Gammaproteobacteria;Thiotrichales;Piscirickettsiaceae;Methylophaga;bacterium SH3-2
JQ337874.1.1506	0	0	3	5	0	0	44	28	Bacteria;Proteobacteria;Gammaproteobacteria;Alteromonadales;Alteromonadaceae;Marinobacter;uncultured bacterium
JQ337896.1.1432	685	4096	56	117	10	5	0	0	Bacteria;Proteobacteria;Alphaproteobacteria;Caulobacterales;Hyphomonadaceae;Oceanicaulis;uncultured bacterium
JQ579789.1.1487	0	5	29	50	0	0	0	0	Bacteria;Bacteroidetes;Flavobacteriia;Flavobacteriales;Flavobacteriaceae;Eudoraea;uncultured Bacteroidetes bacterium
JQ580032.1.1487	4	33	1	2	0	0	0	0	Bacteria;Bacteroidetes;Flavobacteriia;Flavobacteriales;Flavobacteriaceae;Maribacter;uncultured Bacteroidetes bacterium
JQ586325.1.1448	14	94	0	0	0	0	0	0	Bacteria;Proteobacteria;Alphaproteobacteria;Rhodobacterales;Rhodobacteraceae;Loktanella;uncultured bacterium
JQ661006.1.1347	0	0	4	16	0	0	0	0	Bacteria;Bacteroidetes;Flavobacteriia;Flavobacteriales;Flavobacteriaceae;Eudoraea;Eudoraea sp. br14
JQ661132.1.1382	2	9	28	43	0	0	0	0	Bacteria;Bacteroidetes;Flavobacteriia;Flavobacteriales;Flavobacteriaceae;Maribacter;Maribacter polysiphoniae
JQ675540.1.1367	3	1	0	0	40	21	0	0	Bacteria;Proteobacteria;Alphaproteobacteria;Rhodobacterales;Rhodobacteraceae;Sulfitobacter;Sulfitobacter sp. HA-1-1
JQ716282.1.1505	0	0	0	0	0	0	28	6	Bacteria;Proteobacteria;Gammaproteobacteria;Alteromonadales;Alteromonadaceae;Marinobacter;uncultured bacterium
JQ716293.1.1505	0	0	0	0	0	0	3	3	Bacteria;Proteobacteria;Gammaproteobacteria;Alteromonadales;Alteromonadaceae;Marinobacter;uncultured bacterium
JQ716298.1.1505	0	0	0	0	0	0	7	1	Bacteria;Proteobacteria;Gammaproteobacteria;Alteromonadales;Alteromonadaceae;Marinobacter;uncultured bacterium
JQ716310.1.1505	0	0	6	9	0	0	124	38	Bacteria;Proteobacteria;Gammaproteobacteria;Alteromonadales;Alteromonadaceae;Marinobacter;uncultured bacterium
JQ716341.1.1507	0	0	0	0	0	0	44	16	Bacteria;Proteobacteria;Gammaproteobacteria;Alteromonadales;Alteromonadaceae;Marinobacter;uncultured bacterium
JQ732032.1.1382	0	0	0	0	0	0	27	5	Bacteria;Proteobacteria;Alphaproteobacteria;Rhodobacterales;Rhodobacteraceae;uncultured;uncultured bacterium
JQ732067.1.1386	0	0	1	4	0	0	0	0	Bacteria;Proteobacteria;Alphaproteobacteria;Rhodobacterales;Rhodobacteraceae;uncultured bacterium
JQ732132.1.1371	1	11	0	0	7	8	0	0	Bacteria;Proteobacteria;Alphaproteobacteria;Rhodobacterales;Rhodobacteraceae;Sagittula;uncultured bacterium
JQ753097.1.1496	0	0	0	0	0	0	1334	578	Bacteria;Proteobacteria;Gammaproteobacteria;Thiotrichales;Piscirickettsiaceae;Methylophaga;uncultured gamma proteobacterium
JQ753098.1.1497	0	0	0	0	0	0	155	73	Bacteria;Proteobacteria;Gammaproteobacteria;Thiotrichales;Piscirickettsiaceae;Methylophaga;uncultured gamma proteobacterium
JQ753099.1.1476	0	0	0	0	0	0	5	2	Bacteria;Proteobacteria;Gammaproteobacteria;Thiotrichales;Piscirickettsiaceae;Methylophaga;uncultured gamma proteobacterium
JQ753148.1.1496	0	0	0	0	0	0	182	65	Bacteria;Proteobacteria;Gammaproteobacteria;Thiotrichales;Piscirickettsiaceae;Methylophaga;uncultured gamma proteobacterium
JQ753154.1.1424	0	0	0	0	0	0	4	0	Bacteria;Proteobacteria;Alphaproteobacteria;Rhodobacterales;Rhodobacteraceae;Sulfitobacter;uncultured bacterium
JQ800686.1.1451	0	0	5	3	0	0	0	0	Bacteria;Planctomycetes;Phycisphaerae;Phycisphaerales;Phycisphaeraceae;SM1A02;uncultured bacterium
JQ800691.1.1453	5	26	0	0	0	0	0	0	Bacteria;Proteobacteria;Alphaproteobacteria;Sphingomonadales;Sphingomonadaceae;Novosphingobium;uncultured bacterium
JQ800712.1.1500	0	0	0	0	0	0	130	48	Bacteria;Proteobacteria;Gammaproteobacteria;Thiotrichales;Piscirickettsiaceae;Methylophaga;uncultured bacterium
JQ800726.1.1435	2	10	0	0	0	0	6	3	Bacteria;Proteobacteria;Alphaproteobacteria;Rhodobacterales;Rhodobacteraceae;Roseobacter clade NAC11-7 lineage;uncultured bacterium
JQ800799.1.1420	0	0	26	28	0	0	0	0	Bacteria;Proteobacteria;Alphaproteobacteria;Rhodobacterales;Rhodobacteraceae;uncultured;uncultured bacterium
JQ800976.1.1496	0	0	0	0	0	0	16	5	Bacteria;Proteobacteria;Gammaproteobacteria;Alteromonadales;Alteromonadaceae;Marinobacter;uncultured bacterium
JQ806736.1.1318	1	3	0	0	0	0	0	0	Bacteria;Proteobacteria;Alphaproteobacteria;Sphingomonadales;Erythrobacteraceae;Altererythrobacter;Altererythrobacter sp. CJ46
JQ824931.1.1499	0	0	0	0	0	0	39	18	Bacteria;Proteobacteria;Gammaproteobacteria;Alteromonadales;Alteromonadaceae;Marinobacter;uncultured bacterium
JQ824964.1.1498	0	0	0	0	0	0	5	5	Bacteria;Proteobacteria;Gammaproteobacteria;Alteromonadales;Alteromonadaceae;Marinobacter;uncultured bacterium
JX095815.1.1394	2180	13569	0	0	123	80	0	0	Bacteria;Proteobacteria;Betaproteobacteria;Burkholderiales;Burkholderiaceae;Ralstonia;uncultured bacterium
JX206757.1.1428	0	0	2	5	0	0	0	0	Bacteria;Proteobacteria;Alphaproteobacteria;Rhodobacterales;Rhodobacteraceae;Vadicella;uncultured bacterium
JX240937.1.1448	0	0	0	0	0	0	9	4	Bacteria;Proteobacteria;Alphaproteobacteria;Rhodobacterales;Rhodobacteraceae;Rhodovulum;uncultured alpha proteobacterium
JX240983.1.1424	24	97	0	0	0	0	0	0	Bacteria;Proteobacteria;Alphaproteobacteria;Rhodobacterales;Rhodobacteraceae;Loktanella;uncultured alpha proteobacterium
JX391672.1.1425	0	0	2	3	0	0	0	0	Bacteria;Proteobacteria;Alphaproteobacteria;Rhodobacterales;Rhodobacteraceae;Aestuariivita;uncultured bacterium
JX391698.1.1501	0	0	6	4	0	0	0	0	Bacteria;Proteobacteria;Gammaproteobacteria;Thiotrichales;Piscirickettsiaceae;Methylophaga;uncultured bacterium
JX441460.1.1442	0	0	0	0	0	0	5	1	Bacteria;Proteobacteria;Alphaproteobacteria;Rhodobacterales;Rhodobacteraceae;uncultured;uncultured bacterium
JX441552.1.1448	0	0	0	0	0	0	3	4	Bacteria;Proteobacteria;Alphaproteobacteria;Rhodobacterales;Rhodobacteraceae;uncultured;uncultured bacterium
JX441566.1.1499	0	0	0	0	0	0	5	0	Bacteria;Proteobacteria;Gammaproteobacteria;Salinisphaerales;Salinisphaeraceae;Oceanococcus;uncultured bacterium
JX441567.1.1500	0	0	0	0	0	0	2	3	Bacteria;Proteobacteria;Gammaproteobacteria;Salinisphaerales;Salinisphaeraceae;Oceanococcus;uncultured bacterium
JX441573.1.1499	0	0	0	0	0	0	5	5	Bacteria;Proteobacteria;Gammaproteobacteria;Alteromonadales;Alteromonadaceae;Marinobacter;uncultured bacterium
JX504316.1.1533	0	0	2	3	0	0	48	21	Bacteria;Proteobacteria;Gammaproteobacteria;Alteromonadales;Alteromonadaceae;Marinobacter;uncultured bacterium
JX524926.1.1432	0	0	0	0	0	0	80	39	Bacteria;Proteobacteria;Gammaproteobacteria;Thiotrichales;Piscirickettsiaceae;Methylophaga;uncultured Methylophaga sp.
JX525043.1.1389	0	0	1	3	0	0	0	0	Bacteria;Proteobacteria;Alphaproteobacteria;Sphingomonadales;Sphingomonadaceae;Sphingorhabdus;uncultured Sphingopyxis sp.
JX525124.1.1434	0	0	0	0	0	0	26	20	Bacteria;Proteobacteria;Gammaproteobacteria;Thiotrichales;Piscirickettsiaceae;Methylophaga;uncultured Methylophaga sp.
JX525214.1.1437	0	0	0	0	0	0	32	9	Bacteria;Proteobacteria;Gammaproteobacteria;Thiotrichales;Piscirickettsiaceae;Methylophaga;uncultured Methylophaga sp.
JX525325.1.1437	0	0	0	0	0	0	4	2	Bacteria;Proteobacteria;Gammaproteobacteria;Alteromonadales;Alteromonadaceae;Marinobacter;uncultured Marinobacter sp.
JX525914.1.1431	0	0	0	0	0	0	94	55	Bacteria;Proteobacteria;Gammaproteobacteria;Thiotrichales;Piscirickettsiaceae;Methylophaga;uncultured Methylophaga sp.
JX525945.1.1433	0	0	0	0	0	0	149	61	Bacteria;Proteobacteria;Gammaproteobacteria;Thiotrichales;Piscirickettsiaceae;Methylophaga;uncultured Methylophaga sp.
JX525949.1.1435	0	0	0	0	0	0	47	21	Bacteria;Proteobacteria;Gammaproteobacteria;Thiotrichales;Piscirickettsiaceae;Methylophaga;uncultured Methylophaga sp.
JX526077.1.1435	0	0	0	0	0	0	11	8	Bacteria;Proteobacteria;Gammaproteobacteria;Thiotrichales;Piscirickettsiaceae;Methylophaga;uncultured Methylophaga sp.
JX526363.1.1444	0	0	0	0	0	0	4	1	Bacteria;Proteobacteria;Gammaproteobacteria;Alteromonadales;Alteromonadaceae;Marinobacter;uncultured Marinobacter sp.
JX526708.1.1438	35	148	0	0	73550	65582	22	12	Bacteria;Proteobacteria;Gammaproteobacteria;Thiotrichales;Piscirickettsiaceae;Methylophaga;uncultured Methylophaga sp.
JX526783.1.1438	0	0	0	0	0	0	7	9	Bacteria;Proteobacteria;Gammaproteobacteria;Thiotrichales;Piscirickettsiaceae;Methylophaga;uncultured Methylophaga sp.
JX526822.1.1448	0	0	0	0	0	0	2	2	Bacteria;Proteobacteria;Gammaproteobacteria;Thiotrichales;Piscirickettsiaceae;Methylophaga;uncultured Methylophaga sp.
JX526826.1.1393	0	0	13	12	0	0	0	0	Bacteria;Proteobacteria;Alphaproteobacteria;Sphingomonadales;Sphingomonadaceae;Sphingorhabdus;uncultured Sphingopyxis sp.
JX526836.1.1361	0	0	3	2	0	0	0	0	Bacteria;Proteobacteria;Alphaproteobacteria;Caulobacterales;Hyphomonadaceae;Hyphomonas;uncultured Hyphomonas sp.
JX526989.1.1438	0	0	0	0	0	0	337	159	Bacteria;Proteobacteria;Gammaproteobacteria;Thiotrichales;Piscirickettsiaceae;Methylophaga;uncultured Methylophaga sp.
JX527284.1.1434	0	0	0	0	0	0	65	19	Bacteria;Proteobacteria;Gammaproteobacteria;Thiotrichales;Piscirickettsiaceae;Methylophaga;uncultured Methylophaga sp.
JX528777.1.1441	0	0	0	0	0	0	6	2	Bacteria;Proteobacteria;Gammaproteobacteria;Alteromonadales;Alteromonadaceae;Marinobacter;uncultured Marinobacter sp.
JX529189.1.1390	0	0	12	8	0	0	0	0	Bacteria;Proteobacteria;Alphaproteobacteria;Sphingomonadales;Sphingomonadaceae;Sphingorhabdus;uncultured Sphingopyxis sp.
JX529319.1.1435	0	0	0	0	0	0	375	143	Bacteria;Proteobacteria;Gammaproteobacteria;Thiotrichales;Piscirickettsiaceae;Methylophaga;uncultured Methylophaga sp.
JX529596.1.1448	0	0	0	0	0	0	77	29	Bacteria;Proteobacteria;Gammaproteobacteria;Thiotrichales;Piscirickettsiaceae;Methylophaga;uncultured Methylophaga sp.
JX529603.1.1364	0	0	2	2	0	0	0	0	Bacteria;Proteobacteria;Alphaproteobacteria;Rhodobacterales;Rhodobacteraceae;Sulfitobacter;uncultured Rhodobacteraceae bacterium
JX529768.1.1433	0	0	0	0	0	0	67	48	Bacteria;Proteobacteria;Gammaproteobacteria;Thiotrichales;Piscirickettsiaceae;Methylophaga;uncultured Methylophaga sp.
JX529785.1.1435	0	0	0	0	0	0	196	93	Bacteria;Proteobacteria;Gammaproteobacteria;Thiotrichales;Piscirickettsiaceae;Methylophaga;uncultured Methylophaga sp.
JX529873.1.1383	0	0	2	2	0	0	0	0	Bacteria;Proteobacteria;Alphaproteobacteria;Sphingomonadales;Sphingomonadaceae;Sphingorhabdus;uncultured Sphingopyxis sp.
JX530019.1.1376	0	0	3	2	0	0	0	0	Bacteria;Proteobacteria;Alphaproteobacteria;Sphingomonadales;Sphingomonadaceae;Sphingorhabdus;uncultured Sphingopyxis sp.
JX530123.1.1359	0	0	18	38	0	0	0	0	Bacteria;Proteobacteria;Alphaproteobacteria;Caulobacterales;Hyphomonadaceae;Hyphomonas;uncultured Hyphomonas sp.
JX530164.1.1437	0	0	0	0	0	0	22	11	Bacteria;Proteobacteria;Gammaproteobacteria;Thiotrichales;Piscirickettsiaceae;Methylophaga;uncultured Methylophaga sp.
JX530288.1.1391	6	71	1	1	0	0	0	0	Bacteria;Proteobacteria;Alphaproteobacteria;Sphingomonadales;Sphingomonadaceae;Sphingorhabdus;uncultured Sphingopyxis sp.
JX530320.1.1438	0	0	0	0	0	0	24	7	Bacteria;Proteobacteria;Gammaproteobacteria;Thiotrichales;Piscirickettsiaceae;Methylophaga;uncultured Methylophaga sp.
JX530406.1.1434	0	0	0	0	0	0	257	127	Bacteria;Proteobacteria;Gammaproteobacteria;Thiotrichales;Piscirickettsiaceae;Methylophaga;uncultured Methylophaga sp.
JX531116.1.1437	0	0	0	0	0	0	12	7	Bacteria;Proteobacteria;Gammaproteobacteria;Alteromonadales;Alteromonadaceae;Marinobacter;uncultured Marinobacter sp.
JX537795.1.1536	0	0	0	0	0	0	8	3	Bacteria;Proteobacteria;Gammaproteobacteria;Alteromonadales;Alteromonadaceae;Marinobacter;Marinobacter sp. Anaero4
JX680694.1.1299	0	0	0	0	0	0	4	2	Bacteria;Proteobacteria;Alphaproteobacteria;Rhodobacterales;Rhodobacteraceae;Maritimibacter;uncultured bacterium
JX680700.1.1306	0	0	0	0	0	0	3	4	Bacteria;Proteobacteria;Alphaproteobacteria;Rhodobacterales;Rhodobacteraceae;Tropicibacter;uncultured bacterium
JX682674.1.1440	55	315	0	0	0	0	0	0	Bacteria;Proteobacteria;Gammaproteobacteria;Salinisphaerales;Salinisphaeraceae;Oceanococcus;gamma proteobacterium APT1
JX984056.1.1226	0	0	0	0	0	0	4	2	Bacteria;Proteobacteria;Alphaproteobacteria;Rhodobacterales;Rhodobacteraceae;uncultured;uncultured bacterium
JX984097.1.1239	1	5	0	0	0	0	0	0	Bacteria;Proteobacteria;Alphaproteobacteria;Rhizobiales;uncultured;uncultured bacterium
KC000900.1.1289	0	0	0	0	0	0	29	14	Bacteria;Proteobacteria;Alphaproteobacteria;Rhodobacterales;Rhodobacteraceae;Tropicibacter;unidentified marine bacterioplankton
KC001493.1.1294	0	0	6	9	0	0	0	0	Bacteria;Proteobacteria;Alphaproteobacteria;Rhodobacterales;Rhodobacteraceae;Roseovarius;unidentified marine bacterioplankton
KC012885.1.1457	0	0	0	0	0	0	110	40	Bacteria;Proteobacteria;Alphaproteobacteria;Rhodobacterales;Rhodobacteraceae;Pontivivens;bacterium BW3PhS17
KC160795.1.1409	2	2	85	159	0	0	0	0	Bacteria;Proteobacteria;Alphaproteobacteria;Caulobacterales;Hyphomonadaceae;Hyphomonas;Hyphomonas sp. SS14.26
KC208031.1.1319	0	0	4	8	0	0	0	0	Bacteria;Proteobacteria;Alphaproteobacteria;Rhodobacterales;Rhodobacteraceae;Roseobacter;Psychromonas sp. GY23
KC238334.1.1485	0	0	0	0	0	0	9	2	Bacteria;Bacteroidetes;Flavobacteriia;Flavobacteriales;Cryomorphaceae;uncultured;uncultured bacterium
KC238336.1.1501	0	0	0	0	0	0	28	17	Bacteria;Proteobacteria;Gammaproteobacteria;Alteromonadales;Alteromonadaceae;Marinobacter;uncultured bacterium
KC238377.1.1463	0	0	0	0	0	0	44	18	Bacteria;Proteobacteria;Alphaproteobacteria;Rhodospirillales;Rhodospirillaceae;uncultured;uncultured bacterium
KC238384.1.1418	0	0	2	4	0	0	0	0	Bacteria;Proteobacteria;Alphaproteobacteria;Rhodobacterales;Rhodobacteraceae;Maritimibacter;uncultured bacterium
KC238386.1.1501	0	0	10	8	0	0	98	48	Bacteria;Proteobacteria;Gammaproteobacteria;Alteromonadales;Alteromonadaceae;Marinobacter;uncultured bacterium
KC294900.1.1343	2	33	0	0	0	0	0	0	Bacteria;Proteobacteria;Alphaproteobacteria;Caulobacterales;Hyphomonadaceae;Hyphomonas;uncultured bacterium
KC294901.1.1383	1	7	0	0	25	9	0	0	Bacteria;Proteobacteria;Alphaproteobacteria;Rhodobacterales;Rhodobacteraceae;Thalassobius;uncultured bacterium
KC294903.1.1395	0	0	2	8	0	0	0	0	Bacteria;Proteobacteria;Alphaproteobacteria;Rhodobacterales;Rhodobacteraceae;Marivita;uncultured bacterium
KC425477.1.1425	0	0	4	1	0	0	10	7	Bacteria;Proteobacteria;Alphaproteobacteria;Rhodobacterales;Rhodobacteraceae;Oceanobacterium;uncultured marine microorganism
KC425478.1.1419	0	0	2	3	0	0	0	0	Bacteria;Proteobacteria;Alphaproteobacteria;Rhodobacterales;Rhodobacteraceae;uncultured;uncultured marine microorganism
KC465636.1.1492	0	0	0	0	0	0	7	0	Bacteria;Proteobacteria;Gammaproteobacteria;Alteromonadales;Alteromonadaceae;Marinobacter;uncultured bacterium
KC465673.1.1426	0	0	8	13	0	0	0	0	Bacteria;Proteobacteria;Alphaproteobacteria;Rhodobacterales;Rhodobacteraceae;Roseovarius;uncultured bacterium
KC465674.1.1426	0	0	23	19	0	0	0	0	Bacteria;Proteobacteria;Alphaproteobacteria;Rhodobacterales;Rhodobacteraceae;Roseovarius;uncultured bacterium
KC469100.1.1375	0	4	2	3	0	0	0	0	Bacteria;Proteobacteria;Alphaproteobacteria;Sphingomonadales;Sphingomonadaceae;Sphingorhabdus;Sphingopyxis sp. EM195
KC545259.1.1464	0	0	7	7	0	0	0	0	Bacteria;Proteobacteria;Alphaproteobacteria;Rhodobacterales;Rhodobacteraceae;Roseovarius;Roseovarius sp. EF1C-B42
KC577450.1.1389	111	548	1	1	11	11	0	0	Bacteria;Proteobacteria;Alphaproteobacteria;Rhodobacterales;Rhodobacteraceae;Aestuariihabitans;Aestuariihabitans beolgyonensis
KC668748.1.1496	0	0	4	1	0	0	0	0	Bacteria;Proteobacteria;Gammaproteobacteria;Alteromonadales;Alteromonadaceae;Alteromonas;uncultured bacterium
KC682620.1.1420	0	0	0	0	0	0	7	0	Bacteria;Proteobacteria;Alphaproteobacteria;Rhodobacterales;Rhodobacteraceae;Roseovarius;uncultured bacterium
KC757063.1.1400	2	13	0	0	0	0	0	0	Bacteria;Proteobacteria;Betaproteobacteria;Burkholderiales;Burkholderiaceae;Ralstonia;Ralstonia syzygii subsp. celebesensis
KC997601.1.1505	0	0	6	9	0	0	0	0	Bacteria;Proteobacteria;Gammaproteobacteria;Salinisphaerales;Salinisphaeraceae;Oceanococcus;Oceanococcus atlanticus
KF059946.1.1459	0	0	11	16	0	0	0	0	Bacteria;Proteobacteria;Alphaproteobacteria;Rhodobacterales;Rhodobacteraceae;Roseovarius;uncultured Roseovarius sp.
KF146600.1.1428	0	0	2	3	0	0	0	0	Bacteria;Proteobacteria;Alphaproteobacteria;Rhodobacterales;Rhodobacteraceae;Celeribacter;uncultured bacterium
KF179753.1.1383	0	0	0	0	0	0	6	2	Bacteria;Proteobacteria;Alphaproteobacteria;Rhodobacterales;Rhodobacteraceae;Shimia;uncultured bacterium
KF179754.1.1390	0	0	0	0	0	0	3	3	Bacteria;Proteobacteria;Alphaproteobacteria;Rhodobacterales;Rhodobacteraceae;Thalassobius;uncultured bacterium
KF179799.1.1382	0	0	0	0	0	0	6	2	Bacteria;Proteobacteria;Alphaproteobacteria;Rhodobacterales;Rhodobacteraceae;uncultured bacterium
KF179802.1.1384	0	0	0	0	0	0	3	1	Bacteria;Proteobacteria;Alphaproteobacteria;Rhodobacterales;Rhodobacteraceae;Leisingera;uncultured bacterium
KF179947.1.1392	0	0	0	0	0	0	2	2	Bacteria;Proteobacteria;Alphaproteobacteria;Rhodobacterales;Rhodobacteraceae;Pseudoruegeria;uncultured bacterium
KF268904.1.1396	2251	14627	0	0	0	0	0	0	Bacteria;Bacteroidetes;Flavobacteriia;Flavobacteriales;Flavobacteriaceae;Maribacter;uncultured bacterium
KF271166.1.1382	0	0	2	3	0	0	0	0	Bacteria;Proteobacteria;Alphaproteobacteria;Rhodobacterales;Rhodobacteraceae;Thalassobius;uncultured bacterium
KF289475.1.1339	0	0	5	4	0	0	0	0	Bacteria;Proteobacteria;Alphaproteobacteria;Rhodobacterales;Rhodobacteraceae;Roseovarius;Roseovarius sp. kmb46
KF460398.1.1496	0	0	0	0	0	0	597	249	Bacteria;Proteobacteria;Gammaproteobacteria;Thiotrichales;Piscirickettsiaceae;Methylophaga;bacterium enrichment culture clone 11(2013)
KF460425.1.1437	0	0	12	19	0	0	0	0	Bacteria;Proteobacteria;Alphaproteobacteria;Rhodobacterales;Rhodobacteraceae;Roseovarius;bacterium enrichment culture clone 79(2013)
KF545060.1.1426	5	40	0	0	440	402	3	1	Bacteria;Proteobacteria;ARKICE-90;uncultured Jannaschia sp.
KF571769.1.1259	2	7	0	0	0	0	0	0	Bacteria;Bacteroidetes;Flavobacteriia;Flavobacteriales;Flavobacteriaceae;Formosa;uncultured bacterium
KF741563.1.1496	0	0	0	0	0	0	49	20	Bacteria;Proteobacteria;Gammaproteobacteria;Thiotrichales;Piscirickettsiaceae;Methylophaga;uncultured bacterium
KF758623.1.1497	0	0	0	0	0	0	2	4	Bacteria;Proteobacteria;Gammaproteobacteria;Alteromonadales;Alteromonadaceae;Marinobacter;uncultured Marinobacter sp.
KF758648.1.1502	0	0	36	72	0	0	914	398	Bacteria;Proteobacteria;Gammaproteobacteria;Alteromonadales;Alteromonadaceae;Marinobacter;uncultured Marinobacter sp.
KF758669.1.1504	0	0	5	8	0	0	139	58	Bacteria;Proteobacteria;Gammaproteobacteria;Alteromonadales;Alteromonadaceae;Marinobacter;uncultured Marinobacter sp.
KF771486.1.1446	0	0	16	24	0	0	0	0	Bacteria;Proteobacteria;Alphaproteobacteria;Sphingomonadales;Sphingomonadaceae;Sphingorhabdus;uncultured bacterium
KF771494.1.1426	0	0	6	11	0	0	0	0	Bacteria;Proteobacteria;Alphaproteobacteria;Rhodobacterales;Rhodobacteraceae;uncultured;uncultured bacterium
KF771521.1.1452	30	157	1	1	247	178	3	2	Bacteria;Proteobacteria;Alphaproteobacteria;4-Org1-14;uncultured bacterium
KF771523.1.1428	0	0	0	0	0	0	8	1	Bacteria;Proteobacteria;Alphaproteobacteria;Rhodobacterales;Rhodobacteraceae;uncultured;uncultured bacterium
KF771532.1.1451	0	0	0	0	0	0	39	14	Bacteria;Proteobacteria;Alphaproteobacteria;Rhizobiales;OCS116 clade;uncultured bacterium
KF771537.1.1469	0	0	0	0	0	0	2	3	Bacteria;Verrucomicrobia;Opitutae;Puniceicoccales;Puniceicoccaceae;Lentimonas;uncultured bacterium
KF786425.1.1320	0	0	26	45	0	0	3	1	Bacteria;Proteobacteria;Alphaproteobacteria;Rhodobacterales;Rhodobacteraceae;Roseovarius;uncultured Rhodobacteraceae bacterium
KF786846.1.1388	0	0	0	0	0	0	4	2	Bacteria;Bacteroidetes;Flavobacteriia;Flavobacteriales;Flavobacteriaceae;Tenacibaculum;uncultured Flavobacteriales bacterium
KF798501.1.1426	0	0	3	5	0	0	0	0	Bacteria;Proteobacteria;Alphaproteobacteria;Rhodobacterales;Rhodobacteraceae;Sulfitobacter;uncultured bacterium
KF798922.1.1506	0	0	11	12	0	0	197	109	Bacteria;Proteobacteria;Gammaproteobacteria;Alteromonadales;Alteromonadaceae;Marinobacter;uncultured bacterium
KF799081.1.1431	0	0	6	6	0	0	0	0	Bacteria;Proteobacteria;Alphaproteobacteria;Rhodobacterales;Rhodobacteraceae;Roseovarius;uncultured bacterium
KF799111.1.1431	0	0	76	150	0	0	0	0	Bacteria;Proteobacteria;Alphaproteobacteria;Rhodobacterales;Rhodobacteraceae;Sulfitobacter;uncultured bacterium
KF799140.1.1427	0	0	6	6	0	0	0	0	Bacteria;Proteobacteria;Alphaproteobacteria;Rhodobacterales;Rhodobacteraceae;Sulfitobacter;uncultured bacterium
KF799150.1.1429	1	7	0	0	0	0	0	0	Bacteria;Proteobacteria;Alphaproteobacteria;Rhodobacterales;Rhodobacteraceae;Tateyamaria;uncultured bacterium
KF799156.1.1432	0	0	0	0	0	0	5	2	Bacteria;Proteobacteria;Alphaproteobacteria;Rhodobacterales;Rhodobacteraceae;uncultured;uncultured bacterium
KF799194.1.1448	0	0	0	0	0	0	2	2	Bacteria;Proteobacteria;Alphaproteobacteria;Rhodospirillales;Rhodospirillaceae;Nisaea;uncultured bacterium
KF799229.1.1333	0	0	6	8	0	0	0	0	Bacteria;Proteobacteria;Alphaproteobacteria;Rhodobacterales;Rhodobacteraceae;Sulfitobacter;uncultured bacterium
KF851208.1.1476	0	0	0	0	0	0	27	16	Bacteria;Proteobacteria;Gammaproteobacteria;Thiotrichales;Piscirickettsiaceae;Methylophaga;uncultured gamma proteobacterium
KJ009494.1.1443	0	0	0	0	0	0	7	1	Bacteria;Proteobacteria;Gammaproteobacteria;Alteromonadales;Alteromonadaceae;Marinobacter;Marinobacter algicola
KJ094086.1.1328	0	0	1	4	0	0	0	0	Bacteria;Proteobacteria;Alphaproteobacteria;Rhodobacterales;Rhodobacteraceae;Pacificibacter;uncultured bacterium
KJ094103.1.1398	0	0	0	0	0	0	96	42	Bacteria;Proteobacteria;Gammaproteobacteria;Thiotrichales;Piscirickettsiaceae;Methylophaga;uncultured bacterium
KJ547704.1.1532	0	0	3	5	0	0	50	18	Bacteria;Proteobacteria;Gammaproteobacteria;Alteromonadales;Alteromonadaceae;Marinobacter;Marinobacter similis
KJ590032.1.1425	0	0	0	0	0	0	24	7	Bacteria;Proteobacteria;Alphaproteobacteria;ss1-B-07-44;uncultured alpha proteobacterium
KJ590539.1.1419	0	0	1	4	0	0	0	0	Bacteria;Proteobacteria;Alphaproteobacteria;Rhodobacterales;Rhodobacteraceae;Tateyamaria;uncultured bacterium
KJ590542.1.1449	0	0	0	0	0	0	498	223	Bacteria;Proteobacteria;Alphaproteobacteria;Rhizobiales;OCS116 clade;uncultured bacterium
KJ590549.1.1420	0	0	8	7	0	0	0	0	Bacteria;Proteobacteria;Alphaproteobacteria;Rhodobacterales;Rhodobacteraceae;Tateyamaria;uncultured bacterium
KJ590550.1.1460	0	0	0	0	0	0	27	5	Bacteria;Proteobacteria;Alphaproteobacteria;Rhodospirillales;Rhodospirillaceae;uncultured;uncultured bacterium
KJ590560.1.1460	2	22	0	0	826	593	3	1	Bacteria;Proteobacteria;Alphaproteobacteria;Rhodospirillales;Rhodospirillaceae;uncultured;uncultured bacterium
KJ590577.1.1428	0	0	0	0	0	0	6	7	Bacteria;Proteobacteria;Alphaproteobacteria;Rhodobacterales;Rhodobacteraceae;Jannaschia;uncultured bacterium
KJ754648.1.1322	0	0	8	20	0	0	14	5	Bacteria;Proteobacteria;Alphaproteobacteria;Rhodobacterales;Rhodobacteraceae;Nautella;uncultured bacterium
KJ782427.1.1479	1	22	387	741	0	0	0	0	Bacteria;Bacteroidetes;Flavobacteriia;Flavobacteriales;Flavobacteriaceae;Planktosalinus;Planktosalinus lacus
KJ786459.1.1298	0	0	3	1	0	0	0	0	Bacteria;Proteobacteria;Alphaproteobacteria;Rhodobacterales;Rhodobacteraceae;Rhodobacteraceae bacterium E13
KJ814062.1.1501	0	0	0	0	0	0	5	1	Bacteria;Proteobacteria;Gammaproteobacteria;Alteromonadales;Alteromonadaceae;Marinobacter;uncultured bacterium
KJ814098.1.1506	0	0	0	0	0	0	15	3	Bacteria;Proteobacteria;Gammaproteobacteria;Alteromonadales;Alteromonadaceae;Marinobacter;uncultured bacterium
KJ814188.1.1501	0	0	0	0	0	0	3	2	Bacteria;Proteobacteria;Gammaproteobacteria;Alteromonadales;Alteromonadaceae;Marinobacter;uncultured bacterium
KJ817485.1.1461	0	0	0	0	0	0	6	3	Bacteria;Proteobacteria;Alphaproteobacteria;Rhodospirillales;Rhodospirillaceae;uncultured;uncultured bacterium
KJ817578.1.1501	0	0	3	4	0	0	44	28	Bacteria;Proteobacteria;Gammaproteobacteria;Alteromonadales;Alteromonadaceae;Marinobacter;uncultured bacterium
KJ817612.1.1491	0	0	7	20	0	0	0	0	Bacteria;Proteobacteria;Alphaproteobacteria;Rhodobacterales;Rhodobacteraceae;Roseovarius;uncultured bacterium
KJ817619.1.1425	0	0	8	7	0	0	2	1	Bacteria;Proteobacteria;Alphaproteobacteria;Rhodobacterales;Rhodobacteraceae;Marivita;uncultured bacterium
KJ817631.1.1434	0	0	3	5	0	0	2	1	Bacteria;Proteobacteria;Alphaproteobacteria;Rhodobacterales;Rhodobacteraceae;uncultured;uncultured bacterium
KM018424.1.1427	0	0	0	0	0	0	14	5	Bacteria;Proteobacteria;Alphaproteobacteria;Rhodobacterales;Rhodobacteraceae;uncultured;uncultured proteobacterium
KM093857.1.1426	0	0	0	0	0	0	12	6	Bacteria;Proteobacteria;Alphaproteobacteria;Rhodobacterales;Rhodobacteraceae;Oceanicella;Oceanicella sp. SM1341
KM270150.1.1417	0	0	0	0	0	0	40	16	Bacteria;Proteobacteria;Alphaproteobacteria;Rhodobacterales;Rhodobacteraceae;Tropicibacter;uncultured bacterium
KM356330.1.1451	0	0	51	78	0	0	0	0	Bacteria;Bacteroidetes;Flavobacteriia;Flavobacteriales;Flavobacteriaceae;Maribacter;uncultured bacterium
KM502319.1.1418	45	296	0	0	10	17	0	0	Bacteria;Bacteroidetes;Flavobacteriia;Flavobacteriales;Flavobacteriaceae;Kordia;Kordia sp. NBRC 110215
KM820457.1.1503	0	0	0	0	0	0	17	5	Bacteria;Proteobacteria;Gammaproteobacteria;Alteromonadales;Alteromonadaceae;Marinobacter;uncultured bacterium
KM820463.1.1495	0	0	0	0	0	0	16	1	Bacteria;Proteobacteria;Gammaproteobacteria;Alteromonadales;Alteromonadaceae;Marinobacter;uncultured bacterium
KM820568.1.1425	0	0	2	8	0	0	0	0	Bacteria;Proteobacteria;Alphaproteobacteria;Rhodobacterales;Rhodobacteraceae;uncultured bacterium
KM820581.1.1422	0	0	2	2	0	0	5	3	Bacteria;Proteobacteria;Alphaproteobacteria;Rhodobacterales;Rhodobacteraceae;uncultured;uncultured bacterium
KM873117.1.1501	0	0	9	14	0	0	123	68	Bacteria;Proteobacteria;Gammaproteobacteria;Alteromonadales;Alteromonadaceae;Marinobacter;uncultured Marinobacter sp.
KM978287.1.1535	2	3	0	0	0	0	0	0	Bacteria;Proteobacteria;Betaproteobacteria;Burkholderiales;Burkholderiaceae;Ralstonia;uncultured beta proteobacterium
KP063901.1.1429	0	0	2	5	0	0	0	0	Bacteria;Proteobacteria;Alphaproteobacteria;Rhodobacterales;Rhodobacteraceae;uncultured;Seohaeicola sp. NF48
KP272158.1.1433	0	0	8	10	0	0	0	0	Bacteria;Proteobacteria;Alphaproteobacteria;Rhodobacterales;Rhodobacteraceae;Roseovarius;Roseovarius sp. NAP1
KP299847.1.1429	0	0	4	8	0	0	0	0	Bacteria;Proteobacteria;Alphaproteobacteria;Rhodobacterales;Rhodobacteraceae;Actibacterium;uncultured bacterium
KP301108.1.1371	0	0	0	0	0	0	3	1	Bacteria;Proteobacteria;Alphaproteobacteria;Rhodobacterales;Rhodobacteraceae;uncultured;Rhodobacteraceae bacterium ZJ3003
KP410680.1.1399	0	0	14	17	0	0	0	0	Bacteria;Proteobacteria;Alphaproteobacteria;Rhodobacterales;Rhodobacteraceae;Roseovarius;Ruegeria sp. MME-070
KP410682.1.1408	2	9	0	0	0	0	0	0	Bacteria;Proteobacteria;Alphaproteobacteria;Rhodobacterales;Rhodobacteraceae;uncultured;Thalassococcus sp. MME-060
KP662553.1.1385	0	0	0	0	0	0	109	44	Bacteria;Proteobacteria;Alphaproteobacteria;Rhodobacterales;Rhodobacteraceae;Pontivivens;Pontivivens insulae
KT180227.1.1373	2	9	0	0	34	14	0	0	Bacteria;Proteobacteria;Alphaproteobacteria;Rhodobacterales;Rhodobacteraceae;Maliponia;Maliponia aquimaris
KT185131.1.1395	0	0	244	397	0	0	0	0	Bacteria;Proteobacteria;Alphaproteobacteria;Rhodobacterales;Rhodobacteraceae;Celeribacter;Celeribacter sp. R-52661
KT880289.1.1423	0	0	1	9	0	0	0	0	Bacteria;Proteobacteria;Alphaproteobacteria;Rhodobacterales;Rhodobacteraceae;Litorimicrobium;uncultured alpha proteobacterium
KT880319.1.1491	0	0	0	0	0	0	7	2	Bacteria;Proteobacteria;Gammaproteobacteria;Cellvibrionales;Halieaceae;OM60(NOR5) clade;uncultured gamma proteobacterium
KT899837.1.1311	2	6	0	0	0	0	0	0	Bacteria;Proteobacteria;Alphaproteobacteria;Rhodobacterales;Rhodobacteraceae;Loktanella;Loktanella salsilacus
KT952700.1.1425	0	0	6	16	0	0	0	0	Bacteria;Proteobacteria;Alphaproteobacteria;Rhodobacterales;Rhodobacteraceae;Roseobacter;uncultured bacterium
KT952715.1.1430	0	0	3	16	0	0	0	0	Bacteria;Proteobacteria;Alphaproteobacteria;Rhodobacterales;Rhodobacteraceae;Roseovarius;uncultured bacterium
KX082663.1.1416	0	0	0	0	0	0	4	0	Bacteria;Proteobacteria;Alphaproteobacteria;Rhodobacterales;Rhodobacteraceae;Pontivivens;Ruegeria scottomollicae
LAZR01028296.441.1897	0	0	4	5	0	0	0	0	Bacteria;Proteobacteria;Alphaproteobacteria;Rhodobacterales;Rhodobacteraceae;uncultured;marine sediment metagenome
LFBU01000001.86040.87581	0	0	0	0	0	0	29	12	Bacteria;Proteobacteria;Gammaproteobacteria;Alteromonadales;Alteromonadaceae;Marinobacter;Marinobacter subterrani
LKBA01000006.396502.397972	0	0	2	3	0	0	0	0	Bacteria;Proteobacteria;Alphaproteobacteria;Rhodobacterales;Rhodobacteraceae;Pseudoroseovarius;Pseudoroseovarius crassostreae
LN562860.1.1337	1	4	0	0	0	0	0	0	Bacteria;Chloroflexi;Caldilineae;Caldilineales;Caldilineaceae;Litorilinea;uncultured bacterium
LN830270.1.1497	0	0	2	2	0	0	0	0	Bacteria;Proteobacteria;Gammaproteobacteria;Alteromonadales;Alteromonadaceae;Aestuariibacter;gamma proteobacterium K7
LN865063.1.1417	0	0	0	0	0	0	17	3	Bacteria;Proteobacteria;Gammaproteobacteria;Xanthomonadales;Algiphilaceae;Algiphilus;uncultured bacterium
LWET01000353.303.1844	71	433	0	0	0	0	0	0	Bacteria;Proteobacteria;Gammaproteobacteria;Oceanospirillales;Alcanivoracaceae;Alcanivorax;Alcanivorax sp. HI0033
X87339.1.1489	6	31	13	18	0	0	0	0	Bacteria;Proteobacteria;Gammaproteobacteria;Thiotrichales;Piscirickettsiaceae;Methylophaga;Methylophaga thalassica
